# Supplementary material for: Efficient algorithms to discover alterations with complementary functional association in cancer
Source: PLoS Comput Biol. 2019 May 23;15(5):e1006802. doi: 10.1371/journal.pcbi.1006802 (PMC6550413; doi:10.1371/journal.pcbi.1006802)
Supplement: S1 Table — The table reports the solutions each target, the objective function value, and the point biserial correlation coefficient. (XLSX) [file pcbi.1006802.s004.xlsx]

## Sheet: Sheet1
Target				Score	point biserial
(5Z)-7-Oxozeaenol	AHNAK2_mut	MEIS1_amp	PHIP_del	89.3288	0.105762
5-Fluorouracil	FSIP2_mut	LINC01239_del	UGT2B28_del	185.879	-0.0534226
681640	PKHD1L1_mut	UGT2B28_del	DMRTA1_del	56.7374	-0.0431651
A-443654	KIAA1109_mut	SIGLEC14_del	MTAP_del	60.2517	-0.106711
A-770041	KIAA1109_mut	SIGLEC14_del	MTAP_del	68.3712	-0.0460875
Afatinib-1	FSIP2_mut	UGT2B28_del	DMRTA1_del	73.7072	-0.00807368
Afatinib-2	FSIP2_mut	LINC01239_del	UGT2B28_del	73.6436	-0.027726
AICA Ribonucleotide	FSIP2_mut	UGT2B28_del	DMRTA1_del	65.2969	-0.00611934
AKT inhibitor VIII -1	FSIP2_mut	LINC01239_del	UGT2B28_del	108.542	0.0376316
AKT inhibitor VIII -2	FSIP2_mut	LINC01239_del	UGT2B28_del	196.768	-0.0186648
Alectinib	FSIP2_mut	LINC01239_del	UGT2B28_del	97.9452	-0.0128903
Amuvatinib	FSIP2_mut	LINC01239_del	UGT2B28_del	80.3447	-0.049602
AR-42	FSIP2_mut	LINC01239_del	UGT2B28_del	72.5387	0.0473296
AS601245	FSIP2_mut	LINC01239_del	UGT2B28_del	72.0849	-0.0708257
AS605240	XIRP2_mut	GBP3_del	MTAP_del	82.8827	-0.00961573
AT-7519	XIRP2_mut	GBP3_del	MTAP_del	84.3127	0.0346302
Avagacestat-1	FSIP2_mut	LINC01239_del	UGT2B28_del	73.1163	-0.0169934
Avagacestat-2	KMT2C_mut	SIGLEC14_del	DMRTA1_del	80.8135	-0.0522753
Axitinib	FSIP2_mut	LINC01239_del	UGT2B28_del	74.2892	-0.019564
AZ628	FAT1_mut	BTNL3_del	MTAP_del	31.067	-0.0216164
AZD6482-1	FSIP2_mut	LINC01239_del	UGT2B28_del	76.1385	-0.00209578
AZD6482-2	KMT2C_mut	SIGLEC14_del	DMRTA1_del	78.9436	0.00442351
AZD7762	FSIP2_mut	UGT2B28_del	DMRTA1_del	68.9377	-0.00562575
AZD8055	LAMA5_mut	SNRNP27_amp	MTAP_del	70.9251	0.0195059
BAY-61-3606	FSIP2_mut	LINC01239_del	UGT2B28_del	75.3618	-0.0319794
Belinostat	FSIP2_mut	LINC01239_del	UGT2B28_del	82.1144	0.0283688
Bexarotene	FSIP2_mut	LINC01239_del	UGT2B28_del	75.666	-0.0628391
BI-2536	KIAA1109_mut	SIGLEC14_del	MTAP_del	34.4285	-0.18643
Bicalutamide-1	FSIP2_mut	LINC01239_del	UGT2B28_del	79.0005	0.0418144
Bicalutamide-2	FSIP2_mut	LINC01239_del	UGT2B28_del	75.7799	-0.0225869
BIX02189	FSIP2_mut	LINC01239_del	UGT2B28_del	85.5649	-0.0134329
Bleomycin	FSIP2_mut	LINC01239_del	UGT2B28_del	73.8949	-0.0972136
Bleomycin (50 uM)	FSIP2_mut	LINC01239_del	UGT2B28_del	84.7747	-0.0621568
BMS-345541	FSIP2_mut	LINC01239_del	UGT2B28_del	81.1014	-0.017076
BMS-509744	KIAA1109_mut	SIGLEC14_del	MTAP_del	34.6567	-0.0872244
BMS-536924-1	KIAA1109_mut	SIGLEC14_del	MTAP_del	33.2404	-0.0883194
BMS-536924-2	FSIP2_mut	LINC01239_del	UGT2B28_del	81.8236	0.0576956
BMS-754807	FSIP2_mut	LINC01239_del	UGT2B28_del	75.1762	-0.00896377
Bortezomib	FAT1_mut	BTNL3_del	MTAP_del	37.963	-0.0797924
Bosutinib	FSIP2_mut	UGT2B28_del	DMRTA1_del	72.1038	-0.0550699
Bryostatin 1	FSIP2_mut	LINC01239_del	UGT2B28_del	72.5796	0.00236466
BX-912	FSIP2_mut	LINC01239_del	UGT2B28_del	80.8719	0.0151627
BX796	FSIP2_mut	LINC01239_del	UGT2B28_del	74.2301	0.013249
Cabozantinib	FSIP2_mut	LINC01239_del	UGT2B28_del	83.7048	-0.0258638
Camptothecin	FSIP2_mut	UGT2B28_del	DMRTA1_del	70.1803	0.00961306
CAY10603	FSIP2_mut	LINC01239_del	UGT2B28_del	78.5155	0.0265233
CCT-018159	FSIP2_mut	LINC01239_del	UGT2B28_del	84.585	-0.0589946
CCT007093	KMT2C_mut	SIGLEC14_del	DMRTA1_del	79.8594	-0.0417627
Cetuximab	AHNAK2_mut	SNRNP27_amp	LINC01239_del	75.3394	-0.0011334
CGP-082996	KIAA1109_mut	SIGLEC14_del	MTAP_del	46.4632	-0.0707596
CGP-60474	KIAA1109_mut	SIGLEC14_del	MTAP_del	47.3502	-0.0188174
CHIR-99021-1	FSIP2_mut	LINC01239_del	UGT2B28_del	76.1062	-0.0336179
CHIR-99021-2	AHNAK2_mut	MEIS1_amp	PHIP_del	79.4446	0.0566248
CI-1040	FSIP2_mut	UGT2B28_del	DMRTA1_del	73.2007	-0.0471972
Cisplatin	FSIP2_mut	UGT2B28_del	DMRTA1_del	74.2981	0.0390683
CMK	KIAA1109_mut	SIGLEC14_del	MTAP_del	48.0061	-0.025208
CP466722	FSIP2_mut	LINC01239_del	UGT2B28_del	80.9612	-0.0083197
CP724714	FSIP2_mut	LINC01239_del	UGT2B28_del	85.4242	-0.00753983
Crizotinib	KIAA1109_mut	SIGLEC14_del	MTAP_del	34.7345	-0.0793713
CUDC-101	FSIP2_mut	LINC01239_del	UGT2B28_del	78.8613	0.025427
CX-5461	FSIP2_mut	LINC01239_del	UGT2B28_del	89.4898	-0.0206732
Cyclopamine	FAT1_mut	BTNL3_del	MTAP_del	30.8079	-0.0518529
Cytarabine	FSIP2_mut	UGT2B28_del	DMRTA1_del	74.8799	-0.0541653
Dabrafenib	AHNAK2_mut	SNRNP27_amp	LINC01239_del	76.3305	-0.0353166
Dacinostat	FSIP2_mut	LINC01239_del	UGT2B28_del	75.6572	-0.00775299
Dactolisib	LAMA5_mut	SNRNP27_amp	MTAP_del	70.2455	0.0360135
Daporinad	AHNAK2_mut	SNRNP27_amp	LINC01239_del	82.6471	-0.0188612
Dasatinib	KIAA1109_mut	SIGLEC14_del	MTAP_del	34.336	-0.0711487
DMOG	FSIP2_mut	LINC01239_del	UGT2B28_del	79.9867	-0.0250039
Docetaxel	FSIP2_mut	UGT2B28_del	DMRTA1_del	72.7509	-0.0134518
Doramapimod	NEB_mut	MTAP_del	UGT2B28_del	69.2874	-0.0244016
Doxorubicin	FSIP2_mut	LINC01239_del	UGT2B28_del	78.3146	-0.0468259
EHT-1864	KMT2C_mut	SIGLEC14_del	DMRTA1_del	82.4217	0.0384131
Elesclomol	FSIP2_mut	UGT2B28_del	DMRTA1_del	69.5904	0.00227307
Embelin	FSIP2_mut	LINC01239_del	UGT2B28_del	75.2222	-0.0526817
Entinostat	KIAA1109_mut	SIGLEC14_del	MTAP_del	31.3783	-0.0521498
Enzastaurin	NEB_mut	UGT2B28_del	DMRTA1_del	93.1096	-0.0348936
Epothilone B	FSIP2_mut	LINC01239_del	UGT2B28_del	75.091	-0.0580407
Erlotinib	RB1_mut	MTAP_del	PHIP_del	39.2282	0.0533316
Etoposide	FSIP2_mut	LINC01239_del	UGT2B28_del	77.8222	0.0103697
Fedratinib	FSIP2_mut	LINC01239_del	UGT2B28_del	82.5723	-0.0107648
FH535	FSIP2_mut	LINC01239_del	UGT2B28_del	73.6457	-0.0231115
FMK	NEB_mut	UGT2B28_del	DMRTA1_del	74.6458	-0.0533388
FR-180204	FSIP2_mut	LINC01239_del	UGT2B28_del	84.5382	-0.0310882
FTI-277	XIRP2_mut	GBP3_del	MTAP_del	78.3535	-0.063569
Gefitinib	NEB_mut	MTAP_del	UGT2B28_del	70.8982	-0.00424142
Gemcitabine	FSIP2_mut	LINC01239_del	UGT2B28_del	77.6945	-0.0214649
Genentech Cpd 10	FSIP2_mut	LINC01239_del	UGT2B28_del	84.2418	0.01334
GNF-2	KIAA1109_mut	SIGLEC14_del	MTAP_del	33.3796	-0.0471078
GSK1070916	AHNAK2_mut	SNRNP27_amp	LINC01239_del	81.9143	-0.00935596
GSK1904529A	FSIP2_mut	LINC01239_del	UGT2B28_del	71.7597	0.00152465
GSK269962A-1	FAT1_mut	BTNL3_del	MTAP_del	31.9942	-0.133485
GSK269962A-2	FSIP2_mut	LINC01239_del	UGT2B28_del	78.3784	-0.00505752
GSK319347A	FAT1_mut	BTNL3_del	MTAP_del	31.6265	-0.00557161
GSK429286A	NEB_mut	UGT2B28_del	DMRTA1_del	84.5336	0.0257241
GSK650394	FSIP2_mut	MTAP_del	UGT2B28_del	74.4234	-0.0829343
GSK690693	FSIP2_mut	LINC01239_del	UGT2B28_del	80.5147	0.017043
GW-2580	FSIP2_mut	LINC01239_del	UGT2B28_del	81.8438	0.0343808
GW441756	FSIP2_mut	UGT2B28_del	DMRTA1_del	65.712	-0.0226477
GW843682X	KIAA1109_mut	SIGLEC14_del	MTAP_del	36.1846	-0.179951
HG-5-113-01	VCAN_mut	MTAP_del	UGT2B28_del	41.4324	-0.00389832
HG-5-88-01	VCAN_mut	MTAP_del	UGT2B28_del	42.0955	0.0974106
HG6-64-1	XIRP2_mut	GBP3_del	MTAP_del	76.137	0.00104352
I-BET-762	FSIP2_mut	LINC01239_del	UGT2B28_del	80.7488	0.0140231
Idelalisib	FSIP2_mut	LINC01239_del	UGT2B28_del	76.6298	-0.0208656
Imatinib	KIAA1109_mut	SIGLEC14_del	MTAP_del	35.9179	-0.0274704
IOX2	FSIP2_mut	LINC01239_del	UGT2B28_del	83.2914	0.0148685
IPA-3	FSIP2_mut	LINC01239_del	UGT2B28_del	74.4006	-0.0203846
Ispinesib Mesylate	FSIP2_mut	LINC01239_del	UGT2B28_del	84.9279	-0.0215709
JNK Inhibitor VIII	FSIP2_mut	LINC01239_del	UGT2B28_del	73.6035	0.00898335
JNK-9L	FSIP2_mut	LINC01239_del	UGT2B28_del	77.548	-0.0051057
JQ1-1	FSIP2_mut	LINC01239_del	UGT2B28_del	72.5781	0.0231858
JQ1-2	AHNAK2_mut	MEIS1_amp	PHIP_del	79.7139	0.0190015
JQ12	XIRP2_mut	GBP3_del	MTAP_del	77.6836	0.0060083
JW-7-24-1	FSIP2_mut	LINC01239_del	UGT2B28_del	84.8206	0.0115448
JW-7-52-1	FAT1_mut	BTNL3_del	MTAP_del	37.7924	-0.1147
KIN001-236	FSIP2_mut	LINC01239_del	UGT2B28_del	83.9747	0.0125864
KIN001-244	FSIP2_mut	LINC01239_del	UGT2B28_del	83.955	0.000465021
KIN001-260	FSIP2_mut	LINC01239_del	UGT2B28_del	78.7293	-0.0270363
KIN001-266	FSIP2_mut	LINC01239_del	UGT2B28_del	84.1344	0.00723626
KIN001-270	FSIP2_mut	LINC01239_del	UGT2B28_del	93.5112	-0.0129485
KU-55933	FSIP2_mut	LINC01239_del	UGT2B28_del	82.1561	-0.0165841
Lapatinib	KIAA1109_mut	SIGLEC14_del	MTAP_del	30.6379	-0.114102
Lenalidomide	FSIP2_mut	UGT2B28_del	DMRTA1_del	73.2298	-0.0306885
Lestauritinib	FSIP2_mut	UGT2B28_del	DMRTA1_del	73.7591	0.00952444
LFM-A13	FSIP2_mut	LINC01239_del	UGT2B28_del	73.5969	-0.043341
Linifanib	FSIP2_mut	LINC01239_del	UGT2B28_del	78.921	0.00598258
Linsitinib	FSIP2_mut	LINC01239_del	UGT2B28_del	70.2991	0.00216172
Luminespib	FSIP2_mut	LINC01239_del	UGT2B28_del	75.7722	-0.0791808
Masitinib	FSIP2_mut	LINC01239_del	UGT2B28_del	80.4195	-0.0567019
Methotrexate	FSIP2_mut	UGT2B28_del	DMRTA1_del	72.4725	-0.0137803
MG-132	FAT1_mut	BTNL3_del	MTAP_del	32.4247	-0.0880272
Midostaurin	FSIP2_mut	LINC01239_del	UGT2B28_del	77.3647	0.0111822
Mitomycin-C	FSIP2_mut	LINC01239_del	UGT2B28_del	73.3395	-0.0452549
MK-2206	LAMA5_mut	SNRNP27_amp	MTAP_del	69.28	0.0529293
Motesanib	FSIP2_mut	LINC01239_del	UGT2B28_del	68.0938	-0.011474
MPS-1-IN-1	FSIP2_mut	LINC01239_del	UGT2B28_del	78.3838	0.0130592
Navitoclax	FSIP2_mut	LINC01239_del	UGT2B28_del	70.5229	0.0365661
NG-25	FSIP2_mut	LINC01239_del	UGT2B28_del	81.3803	-0.0589684
Nilotinib	FSIP2_mut	UGT2B28_del	DMRTA1_del	66.9498	-0.0985237
NPK76-II-72-1	FSIP2_mut	LINC01239_del	UGT2B28_del	82.691	0.00186822
NSC-207895	FSIP2_mut	LINC01239_del	UGT2B28_del	80.5307	0.00742681
NSC-87877	FSIP2_mut	LINC01239_del	UGT2B28_del	70.1032	-0.071413
NU7441	FSIP2_mut	LINC01239_del	UGT2B28_del	71.9459	-0.0206251
Nutlin-3a(-)	FSIP2_mut	LINC01239_del	UGT2B28_del	69.4384	0.00549457
NVP-BHG712	FSIP2_mut	LINC01239_del	UGT2B28_del	84.281	-0.0356443
NVP-TAE684	KIAA1109_mut	SIGLEC14_del	MTAP_del	33.6016	-0.0751927
Obatoclax Mesylate	FSIP2_mut	LINC01239_del	UGT2B28_del	69.849	-0.0604835
Olaparib-1	FSIP2_mut	LINC01239_del	UGT2B28_del	69.0793	0.0245209
Olaparib-2	FSIP2_mut	LINC01239_del	UGT2B28_del	80.867	0.0142016
Omipalisib	FSIP2_mut	LINC01239_del	UGT2B28_del	84.9891	0.00311028
OSI-027	FSIP2_mut	LINC01239_del	UGT2B28_del	84.3434	0.0243697
OSI-930	XIRP2_mut	GBP3_del	MTAP_del	81.1929	-0.0242468
OSU-03012	FSIP2_mut	LINC01239_del	UGT2B28_del	73.8569	-0.0637632
PAC-1	FSIP2_mut	LINC01239_del	UGT2B28_del	70.138	-0.0395045
Paclitaxel	KIAA1109_mut	SIGLEC14_del	MTAP_del	44.881	-0.158945
Palbociclib	LAMA5_mut	SNRNP27_amp	MTAP_del	73.1367	-0.0884718
Parthenolide	FAT1_mut	BTNL3_del	MTAP_del	42.9966	-0.0385976
Pazopanib	FSIP2_mut	LINC01239_del	UGT2B28_del	82.9144	-0.00122445
PD0325901	LAMA5_mut	SNRNP27_amp	MTAP_del	73.4928	-0.017574
PD173074	NEB_mut	MTAP_del	UGT2B28_del	72.7214	0.049529
Pelitinib	FSIP2_mut	LINC01239_del	UGT2B28_del	91.1135	-0.0338763
Pevonedistat	PKHD1L1_mut	SIGLEC14_del	DMRTA1_del	70.2847	-0.0395108
PF-4708671	FSIP2_mut	LINC01239_del	UGT2B28_del	73.4826	-0.0181167
PF-562271	FSIP2_mut	LINC01239_del	UGT2B28_del	71.5385	-0.0179183
PFI-1	FSIP2_mut	LINC01239_del	UGT2B28_del	79.2485	-0.000116886
PHA-665752	KIAA1109_mut	SIGLEC14_del	MTAP_del	33.5333	-0.0549159
PHA-793887	FSIP2_mut	LINC01239_del	UGT2B28_del	87.0251	-0.00457188
Phenformin	FSIP2_mut	LINC01239_del	UGT2B28_del	74.9864	-0.0402641
PI-103	FSIP2_mut	LINC01239_del	UGT2B28_del	86.1627	-0.00801254
Pictilisib-1	LAMA5_mut	SNRNP27_amp	MTAP_del	70.6384	0.0530012
Pictilisib-2	AHNAK2_mut	MIR4778_amp	PHIP_del	86.4547	0.00666736
PIK-93	FSIP2_mut	LINC01239_del	UGT2B28_del	85.7273	0.0194228
Piperlongumine	FSIP2_mut	LINC01239_del	UGT2B28_del	80.6128	-0.00464246
PLX-4720-1	APC_mut	MTAP_del	UGT2B28_del	70.5642	0.0247925
PLX-4720-2	FSIP2_mut	LINC01239_del	UGT2B28_del	85.2639	-0.00417622
Ponatinib	FSIP2_mut	LINC01239_del	UGT2B28_del	72.9714	-0.0430661
Pyrimethamine	FAT1_mut	BTNL3_del	MTAP_del	92.7321	-0.087267
QL-VIII-58	VCAN_mut	MTAP_del	UGT2B28_del	43.3625	0.00869725
QL-X-138	XIRP2_mut	GBP3_del	MTAP_del	73.2357	0.0257711
QL-XI-92	FSIP2_mut	LINC01239_del	UGT2B28_del	80.3631	-0.0226441
QL-XII-47	FSIP2_mut	LINC01239_del	UGT2B28_del	93.1964	0.0271696
QL-XII-61	VCAN_mut	UGT2B28_del	DMRTA1_del	40.6619	0.00592373
QS11	FSIP2_mut	LINC01239_del	UGT2B28_del	80.712	-0.0476189
Quizartinib	XIRP2_mut	GBP3_del	MTAP_del	80.4136	-0.0052784
Rapamycin	KIAA1109_mut	CDKN2B-AS1_del	SIGLEC14_del	42.0219	-0.0399837
Refametinib-1	LAMA5_mut	SNRNP27_amp	MTAP_del	78.0366	-0.00170774
Refametinib-2	AHNAK2_mut	MIR4778_amp	PHIP_del	74.7247	0.0721333
RO-3306	FSIP2_mut	LINC01239_del	UGT2B28_del	67.1052	0.0109323
rTRAIL	FSIP2_mut	LINC01239_del	UGT2B28_del	76.2242	-0.0248075
Rucaparib	AHNAK2_mut	MIR4778_amp	PHIP_del	81.0845	0.120858
Ruxolitinib	AHNAK2_mut	SNRNP27_amp	LINC01239_del	78.9344	-0.0634542
S-Trityl-L-cysteine	KIAA1109_mut	SIGLEC14_del	MTAP_del	49.3778	-0.16441
Salubrinal	FAT1_mut	BTNL3_del	MTAP_del	30.3608	-0.0266916
Saracatinib	KIAA1109_mut	SIGLEC14_del	MTAP_del	39.9372	-0.0603319
SB-505124	FSIP2_mut	LINC01239_del	UGT2B28_del	79.0704	0.0723705
SB216763	FSIP2_mut	UGT2B28_del	DMRTA1_del	63.7019	0.0691051
SB52334	FSIP2_mut	LINC01239_del	UGT2B28_del	86.6485	0.0387799
SB590885	LAMA5_mut	SNRNP27_amp	MTAP_del	66.9454	-0.00316749
Seliciclib	KIAA1109_mut	SIGLEC14_del	MTAP_del	31.4104	0.0483018
Selisistat	FSIP2_mut	LINC01239_del	UGT2B28_del	82.1655	0.0249016
Selumetinib-1	LAMA5_mut	SNRNP27_amp	MTAP_del	63.6531	0.0194281
Selumetinib-2	AHNAK2_mut	SNRNP27_amp	LINC01239_del	78.4962	0.0348041
Sepantronium bromide	FSIP2_mut	LINC01239_del	UGT2B28_del	76.0405	-0.0293669
Serdemetan	FSIP2_mut	LINC01239_del	UGT2B28_del	77.2064	-0.0194167
SGC0946	FSIP2_mut	LINC01239_del	UGT2B28_del	71.9308	-0.00926244
Shikonin	FSIP2_mut	LINC01239_del	UGT2B28_del	74.2509	0.0733228
SL0101	FSIP2_mut	LINC01239_del	UGT2B28_del	67.1648	-0.00568838
SN-38	FSIP2_mut	LINC01239_del	UGT2B28_del	83.9126	-0.045635
SNX-2112	FSIP2_mut	LINC01239_del	UGT2B28_del	80.7261	-0.0167674
Sorafenib	FAT1_mut	BTNL3_del	MTAP_del	35.2534	-0.0316239
STF-62247	FSIP2_mut	LINC01239_del	UGT2B28_del	81.9144	0.0133334
Sunitinib	KIAA1109_mut	SIGLEC14_del	MTAP_del	55.5419	-0.110411
T0901317	XIRP2_mut	GBP3_del	MTAP_del	82.4322	0.0331441
TAK-715	FSIP2_mut	LINC01239_del	UGT2B28_del	76.7373	-0.0366087
Talazoparib	FSIP2_mut	LINC01239_del	UGT2B28_del	77.8668	-0.0576413
Tamoxifen	FSIP2_mut	LINC01239_del	UGT2B28_del	78.26	0.0310356
Tanespimycin	FSIP2_mut	LINC01239_del	UGT2B28_del	73.3405	-0.0642152
Temozolomide	FSIP2_mut	LINC01239_del	UGT2B28_del	87.2475	-0.022468
Temsirolimus	NEB_mut	MTAP_del	UGT2B28_del	69.4418	-0.0214408
TGX221	FAT1_mut	BTNL3_del	MTAP_del	40.7161	0.0175583
Thapsigargin	XIRP2_mut	GBP3_del	MTAP_del	68.5161	0.049879
THZ-2-102-1	NEB_mut	MTAP_del	UGT2B28_del	82.4474	-0.015165
THZ-2-49	FSIP2_mut	LINC01239_del	UGT2B28_del	79.4012	-0.0523167
Tipifarnib	FSIP2_mut	LINC01239_del	UGT2B28_del	76.9783	-0.0295507
Tivozanib	XIRP2_mut	GBP3_del	MTAP_del	85.7552	-0.0313058
TL-1-85	FSIP2_mut	LINC01239_del	UGT2B28_del	82.3205	-0.0478331
TL-2-105	FSIP2_mut	LINC01239_del	UGT2B28_del	76.1995	-0.00139024
Tozasertib	KIAA1109_mut	SIGLEC14_del	MTAP_del	50.4356	-0.180357
TPCA-1	FSIP2_mut	LINC01239_del	UGT2B28_del	82.0197	-0.000615419
Trametinib	AHNAK2_mut	SNRNP27_amp	LINC01239_del	76.7834	0.0222474
Tretinoin	FSIP2_mut	LINC01239_del	UGT2B28_del	72.1603	0.0156123
Tubastatin A	FSIP2_mut	LINC01239_del	UGT2B28_del	82.759	0.0377717
TW 37	AHNAK2_mut	MIR4778_amp	PHIP_del	82.6337	-0.0266046
UNC0638 -1	FSIP2_mut	LINC01239_del	UGT2B28_del	85.2585	-0.0169774
UNC0638 -2	FSIP2_mut	LINC01239_del	UGT2B28_del	82.6259	-0.00360958
UNC1215	FSIP2_mut	LINC01239_del	UGT2B28_del	77.6335	0.0193574
Veliparib	FSIP2_mut	LINC01239_del	UGT2B28_del	67.6985	-0.0421693
Vinblastine	FSIP2_mut	UGT2B28_del	DMRTA1_del	73.179	-0.0654028
Vinorelbine	FSIP2_mut	LINC01239_del	UGT2B28_del	76.2279	-0.0675003
Vismodegib	FSIP2_mut	UGT2B28_del	DMRTA1_del	70.8937	-0.0212558
VNLG/124	FSIP2_mut	LINC01239_del	UGT2B28_del	80.6779	0.00429108
Vorinostat	FSIP2_mut	UGT2B28_del	DMRTA1_del	70.0255	0.0615668
VX-11e	FSIP2_mut	LINC01239_del	UGT2B28_del	83.5605	-0.0490695
VX-702	FSIP2_mut	UGT2B28_del	DMRTA1_del	65.3506	-0.0248069
WH-4-023	KIAA1109_mut	SIGLEC14_del	MTAP_del	38.0302	-0.0668791
WHI-P97	FSIP2_mut	LINC01239_del	UGT2B28_del	81.3767	-0.049344
WIKI4	FSIP2_mut	LINC01239_del	UGT2B28_del	79.0732	0.0153677
WZ-1-84	KIAA1109_mut	SIGLEC14_del	MTAP_del	55.5318	-0.166473
WZ3105	FSIP2_mut	LINC01239_del	UGT2B28_del	83.0103	-0.0598239
XAV939	FSIP2_mut	LINC01239_del	UGT2B28_del	74.4872	-0.0324708
XMD11-85h	VCAN_mut	MTAP_del	UGT2B28_del	46.1795	-0.0556031
XMD13-2	FSIP2_mut	LINC01239_del	UGT2B28_del	81.9086	0.00639226
XMD14-99	FSIP2_mut	LINC01239_del	UGT2B28_del	79.0212	0.00310125
XMD15-27	FSIP2_mut	LINC01239_del	UGT2B28_del	79.6081	0.00351661
XMD8-85	FAT1_mut	BTNL3_del	MTAP_del	43.4394	-0.152359
XMD8-92	VCAN_mut	MTAP_del	UGT2B28_del	48.7897	-0.00452902
Y-39983	FSIP2_mut	LINC01239_del	UGT2B28_del	82.8142	0.00208158
YK-4-279	PKHD1L1_mut	SIGLEC14_del	MTAP_del	67.6258	-0.0815537
YM201636	FSIP2_mut	LINC01239_del	UGT2B28_del	81.1462	-0.0418692
Z-LLNle-CHO	KIAA1109_mut	SIGLEC14_del	MTAP_del	43.9266	-0.0247755
ZG-10	VCAN_mut	MTAP_del	UGT2B28_del	40.3432	-0.00811733
Zibotentan	FSIP2_mut	LINC01239_del	UGT2B28_del	83.9615	0.0282554
ZM447439	FSIP2_mut	LINC01239_del	UGT2B28_del	74.9849	-0.0129145
ZSTK474	FSIP2_mut	LINC01239_del	UGT2B28_del	90.9991	-0.000818196
