# Supplementary material for: Efficient algorithms to discover alterations with complementary functional association in cancer
Source: PLoS Comput Biol. 2019 May 23;15(5):e1006802. doi: 10.1371/journal.pcbi.1006802 (PMC6550413; doi:10.1371/journal.pcbi.1006802)
Supplement: S2 Table — The table reports the solutions associated to positive values of the target. For each target and algorithm we report the solution, the objective function value, the IC score, the point biserial correlation coefficient and its p-value. The number of alterations shared by UNCOVER’s solution and REVEALER’s solutions are shown as well. (XLSX) [file pcbi.1006802.s005.xlsx]

## Sheet: Sheet1
Target	UNCOVER solution			objective function	IC score	UNCOVER: Correlation coeffcient	UNCOVER: p-value of Correlation coefficient	REVEALER solution			IC score	REVEALER:correlation coefficnet	REVEALER: p-value of correlation coefficient	number of mutations in common by both methods
(5Z)-7-Oxozeaenol	PDE1C_mut	CNTNAP5_mut	CYP2C9_del	63.6585	0.285467	0.239656	2.30095e-10	CNTNAP5_MUT	AKR1B15_MUT	IGF2BP1_MUT	0.306951	0.254596	1.49764e-11	1
5-Fluorouracil	ITGB3_mut	OR4C11_del	STMN4_del	48.8698	0.239736	0.198659	1.55374e-07	RB1_MUT	OR4C11_DEL	PHIP_DEL	0.194533	0.0963561	0.01157	1
681640	HSD17B7_amp	KTN1_del	OR4C15_del	49.6578	0.259468	0.224645	6.08763e-08	MACF1_MUT	CIT_MUT	PKHD1L1_MUT	0.281612	0.0597255	0.15479	0
A-443654	ZNF831_mut	FAM200B_mut	MICU1_mut	30.1902	0.282663	0.310819	3.139e-07	ARMCX1_MUT	OR4F15_MUT	CYP2F1_MUT	0.3327	0.271516	8.96816e-06	0
A-770041	ARHGAP19_mut	PKD1L1_mut	ARHGAP9_mut	28.9595	0.290727	0.26251	1.73741e-05	FBF1_MUT	IGLL5_DEL	TNXB_MUT	0.155964	0.041944	0.499885	0
Afatinib-1	RB1_mut	MINK1_del	PRSS1_del	43.2349	0.213606	0.171907	1.47976e-05	KRAS_MUT	MYO18B_MUT	SCN11A_MUT	0.190358	0.0881794	0.0271279	0
Afatinib-2	BRAF_mut	KRAS_mut	NRAS_mut	48.8275	0.337269	0.168249	1.01445e-05	MT-CO3_MUT	APC_MUT	DNAH10_MUT	0.363506	0.0262167	0.4946	0
AICA Ribonucleotide	BRAF_mut	GALNT13_mut	OR4C16_del	45.3352	0.242637	0.191025	1.59604e-06	ATP2B2_MUT	CACNA1E_MUT	C3_MUT	0.220899	0.105445	0.00849247	0
AKT inhibitor VIII -1	DNAH12_mut	MINK1_del	PSG9_del	42.3969	0.223413	0.159638	3.63957e-05	TRO_MUT	MT-ND2_MUT	KIAA0232_MUT	0.241098	0.0925105	0.0171885	0
AKT inhibitor VIII -2	AQP4_mut	MRPS27_amp	LRP1B_del	52.9289	0.231983	0.199801	1.20809e-07	SPHKAP_MUT	NLRP10_MUT	THSD7A_MUT	0.217823	0.133298	0.000446773	0
Alectinib	PLEC_mut	ZIC4_mut	DIAPH3-AS1_del	29.678	0.407336	0.101786	0.00754228	AOX1_MUT	NPC1L1_MUT	MS4A1_MUT	0.5784	0.0421041	0.270088	0
Amuvatinib	TCHH_mut	RRBP1_amp	LINC00907_del	44.9855	0.264485	0.170719	6.70421e-06	CSPG4_MUT	GBP3_DEL	SPEN_MUT	0.238005	0.0700234	0.0664153	0
AR-42	TRPC7_mut	IFNK_del	ZNF397_del	57.8074	0.223558	0.225176	2.67127e-09	FUZ_MUT	KDM3A_MUT	C9orf72_DEL	0.170374	0.135244	0.000393609	0
AS601245	MYO18B_mut	CLEC18B_del	UBE2MP1_del	48.3232	0.191731	0.1832	2.23965e-06	ST6GALNAC6_MUT	UBQLN3_MUT	UBQLN3_MUT	0.132915	0.0439158	0.260628	0
AS605240	RB1_mut	OR5J2_mut	LRP1B_del	45.7908	0.229457	0.174811	4.04375e-06	PHIP_DEL	COL11A1_MUT	PTPRM_MUT	0.229964	0.0701628	0.0660727	0
AT-7519	SLC27A6_mut	MRPS27_amp	LRP1B_del	51.8478	0.210528	0.201505	9.78894e-08	IFNGR2_MUT	RIPOR3_MUT	NLRP10_MUT	0.192066	0.163592	1.61587e-05	0
Avagacestat-1	EYS_mut	ITGAV_mut	DYNC2H1_del	40.174	0.22214	0.147791	9.64441e-05	LAMA5_MUT	FAT1_MUT	MUC5B_MUT	0.264243	0.0452702	0.23465	0
Avagacestat-2	EIF2AK4_mut	ELAVL2_mut	PHIP_del	51.2801	0.272851	0.174819	3.91114e-06	LILRB4_MUT	RELN_MUT	VPS13B_MUT	0.305623	0.039416	0.301536	0
Axitinib	BRAF_mut	SPEF2_mut	C18orf63_del	46.3473	0.229059	0.173956	1.18347e-05	ACAN_MUT	MYO18B_MUT	FAT4_MUT	-0.214994	-0.0119377	0.765449	0
AZ628	SMARCA4_mut	PDPR_mut	RB1_mut	34.6566	0.372959	0.296481	1.07771e-06	RB1_MUT	CATSPERB_MUT	SBNO1_MUT	0.398965	0.262808	1.69833e-05	1
AZD6482-1	LAMA1_mut	KNSTRN_mut	MYC_amp	51.1352	0.244103	0.188127	1.04898e-06	ARMC4_MUT	DNAH5_MUT	HDAC9_MUT	0.206783	0.0468643	0.227819	0
AZD6482-2	OLFM3_mut	CLASP2_mut	OR4S2_del	50.2311	0.264858	0.194899	3.91988e-07	GTF3C1_MUT	SLC39A12_MUT	RAPH1_MUT	0.228095	0.11693	0.0024896	0
AZD7762	MUC19_mut	GRB7_amp	LINC02363_del	59.1841	0.251414	0.241404	8.60931e-10	ENTHD1_MUT	LRP2_MUT	ENTHD1_MUT	0.108113	0.0645304	0.105904	0
AZD8055	GRIA1_mut	RB1_mut	MIR4778_amp	57.0605	0.2379	0.230041	5.96563e-09	SFRP1_DEL	PRSS1_MUT	EIF4G2_MUT	0.251394	0.206956	1.78756e-07	0
BAY-61-3606	IGSF1_mut	OR4C11_del	AMY2A_del	51.6677	0.203038	0.188929	1.07487e-06	AMY2A_DEL	CCDC30_MUT	MT-ATP6_MUT	0.196231	0.172145	9.11383e-06	1
Belinostat	NOP2_mut	DYNC2H1_del	FHOD3_del	57.354	0.209434									0
Bexarotene	FAT1_mut	LINC00221_del	MIR613_del	41.5962	0.238316	0.149246	0.000127679	FAM53A_MUT	UNC13A_MUT	WAPL_MUT	0.175719	0.0378376	0.333978	0
BI-2536	CYP2F1_mut	ARHGAP19_mut	NTNG1_amp	27.4902	0.292778	0.306406	4.69041e-07	ELK2AP_DEL	PLD1_MUT	TTK_MUT	0.295679	0.194624	0.00161436	0
Bicalutamide-1	PTPRC_mut	GRK4_mut	UGT2B28_del	38.8681	0.222101	0.13661	0.000436848	FAM30A_DEL	RAC1_MUT	GOPC_MUT	0.335231	0.11172	0.00408498	0
Bicalutamide-2	PLCB1_mut	VPS13B_mut	BTNL8_del	44.2224	0.237528	0.182822	2.66198e-06	HSPG2_MUT	CCDC34_MUT	SALL1_MUT	0.248095	0.0588625	0.133543	0
BIX02189	TNS3_mut	DYNC2H1_del	FHOD3_del	48.1012	0.280431	0.175166	3.56136e-06	LAMA5_MUT	NF1_MUT	BTNL8_DEL	0.214661	0.061036	0.10867	0
Bleomycin	ELAVL2_mut	PRSS3_mut	PHIP_del	52.9786	0.19033	0.192829	6.87904e-07	FRG2B_MUT	LAMA4_MUT	RAPH1_MUT	0.179779	0.0908939	0.0201765	0
Bleomycin (50 uM)	LAMA2_mut	C1orf35_mut	SPANXB1_del	63.8522	0.257129	0.23768	2.02374e-10	LAMA2_MUT	C1orf35_MUT	GSDMA_MUT	0.236873	0.214106	1.11095e-08	2
BMS-345541	NLRP10_mut	CDKN1A_mut	MXD1_amp	47.807	0.194369	0.168051	8.81398e-06	NELL1_MUT	ASH1L_MUT	DOCK7_MUT	0.241415	0.135142	0.000363915	0
BMS-509744	ITIH6_mut	RB1_mut	CEACAM5_mut	32.6559	0.341282	0.301173	7.12832e-07	RSPH6A_MUT	SPHKAP_MUT	NLRP12_MUT	0.358061	0.195998	0.00146175	0
BMS-536924-1	PPFIBP1_mut	PTPRT_mut	AGL_del	31.9412	0.357005	0.296066	1.11744e-06	AGL_DEL	KCNH7_MUT	TACC2_MUT	0.316346	0.202235	0.00101785	1
BMS-536924-2	PTEN_mut	GRB7_amp	FAM86FP_amp	53.9733	0.269479	0.197336	1.66553e-07	EZH2_MUT	ZFYVE26_MUT	SDK1_MUT	0.244488	0.133387	0.000434385	0
BMS-754807	PRRC2A_mut	RXFP1_mut	UGT2B28_del	53.1421	0.243244	0.193819	5.66741e-07	PRRC2A_MUT	ANKEF1_MUT	PTPRB_MUT	0.208181	0.108736	0.00530433	1
Bortezomib	SEZ6L_mut	VPS50_mut	ABCA8_mut	33.9194	0.347921									0
Bosutinib	ADAM22_mut	RB1_mut	PRAG1_del	46.5533	0.291471	0.193995	9.28286e-07	PCDH17_MUT	MKI67_MUT	SCN3A_MUT	0.270406	0.0818152	0.0400814	0
Bryostatin 1	ATF7IP_mut	RB1_mut	ZNF516_del	45.3099	0.200545									0
BX-912	MYH3_mut	LRP1B_del	TNFRSF10D_del	59.5912	0.310442	0.213686	1.44053e-08	FLG2_MUT	ROBO2_MUT	PLXNA4_MUT	0.3024	0.0979826	0.0100146	0
BX796	ROS1_mut	FAM83B_mut	BMP1_del	54.7924	0.251032	0.222818	1.5786e-08	GABBR2_MUT	NBAS_MUT	ZNF649_MUT	0.2596	0.0359699	0.36741	0
Cabozantinib	C2CD3_mut	SIPA1L1_mut	CDH19_del	45.7976	0.253178	0.16704	9.99534e-06	APOB_MUT	DMBT1_MUT	ZNF423_MUT	0.232057	0.102972	0.00670631	0
Camptothecin	OR4C15_mut	OR4C11_del	TRIML1_del	61.5721	0.269542	0.259849	3.64002e-11	CCDC110_DEL	GRB7_AMP	LIN54_DEL	0.290786	0.273746	2.83385e-12	0
CAY10603	GRIA1_mut	TMEM57_mut	C18orf63_del	58.7021	0.227469	0.218711	6.93905e-09	PIK3CA_MUT	ATP6V1C1_MUT	LPA_DEL	0.212161	0.134997	0.000387927	0
CCT-018159	ADAMTS20_mut	RAPH1_mut	HSD17B7_amp	47.6747	0.205284	0.185156	1.50179e-06	FAM86B3P_DEL	CNTRL_MUT	AGL_DEL	0.169596	0.0237312	0.540958	0
CCT007093	CREBBP_mut	OR2T1_mut	FAM30A_del	47.3565	0.26239	0.173586	4.7325e-06	EYS_MUT	BTNL3_DEL	MT-CO1_MUT	0.208943	0.0761362	0.0460598	0
Cetuximab	TNRC18_mut	LGALS9C_del	FAM30A_del	38.1763	0.299291	0.147297	0.000166026	MS4A1_MUT	AHNAK2_MUT	ITPR1_DEL	0.434588	0.0696768	0.076099	0
CGP-082996	GON4L_mut	UVSSA_mut	TRIT1_amp	28.0479	0.348956	0.280865	4.22645e-06	GON4L_MUT	DCC_MUT	LHX4_MUT	0.270313	0.206761	0.000796015	1
CGP-60474	OR52H1_mut	COL5A3_mut	ARHGAP19_mut	33.0261	0.329489	0.335851	2.83338e-08	ARHGAP19_MUT	CHD1L_MUT	ST18_MUT	0.327486	0.3369	2.54955e-08	1
CHIR-99021-1	C2CD3_mut	MT-ATP6_mut	ZNF160_mut	46.664	0.29338	0.177604	4.20269e-06	DMD_MUT	ITPR1_MUT	DMD_MUT	0.299016	0.076908	0.0477615	0
CHIR-99021-2	KMT2B_mut	ZDHHC11_amp	BHLHE40_del	55.84	0.308545	0.206455	5.43612e-08	APC2_MUT	MT-ATP6_MUT	UNC80_MUT	0.329238	0.15078	7.81075e-05	0
CI-1040	ANXA6_mut	RB1_mut	MIEN1_amp	57.2624	0.280097	0.237102	2.26858e-09	RB1_MUT	ZEB1_MUT	MUC5B_MUT	0.22479	0.166326	3.1527e-05	1
Cisplatin	GOLGA6L2_mut	ADPRHL1_del	PHIP_del	50.728	0.212781	0.184911	3.03188e-06	BCL9L_MUT	AARS_MUT	IGFN1_MUT	0.250351	0.150639	0.000149351	0
CMK	ABCA12_mut	CHL1_mut	CNTNAP5_mut	31.6458	0.325457	0.303747	5.95629e-07	PRKCE_MUT	DMXL1_MUT	HHATL_MUT	0.302897	0.101791	0.101489	0
CP466722	BRAF_mut	FNDC3A_del	SMIM21_del	53.8721	0.201228	0.192456	3.43909e-07	GPR141_MUT	KCNK10_MUT	DHCR7_MUT	0.232874	0.175536	3.45023e-06	0
CP724714	ADAMTS20_mut	NRAS_mut	MRPS27_amp	35.6493	0.191606	0.130645	0.000575736	PPP4R3B_MUT	RELN_MUT	EPHB3_MUT	0.318511	0.0240506	0.527935	0
Crizotinib	UNC80_mut	MXD1_amp	ABCC4_del	24.8862	0.436464	0.206445	0.000704756	CATSPERE_MUT	FN1_MUT	PCDH15_MUT	0.423078	0.0688496	0.263164	0
CUDC-101	HHLA1_mut	OR10G2_del	TEK_del	56.8113	0.214732	0.219866	6.87745e-09	ATP6V1C1_MUT	TSKU_MUT	C9orf72_DEL	0.217058	0.20913	3.7044e-08	0
CX-5461	CRB1_mut	MRPS27_amp	TRIM35_del	51.6577	0.204735	0.183108	1.33091e-06	TRIM35_DEL	HSF5_MUT	TJP3_MUT	0.192106	0.128161	0.000753221	1
Cyclopamine	SPTA1_mut	SPATA16_mut	LINC00583_del	27.6064	0.370461	0.251232	4.79428e-05	CSMD1_MUT	PDE4D_MUT	MYH7_MUT	0.337979	0.017429	0.781381	0
Cytarabine	OR4C11_del	LINC01060_del	DCUN1D2_del	46.3185	0.220986	0.194772	9.08211e-07	CIITA_MUT	KIAA0232_MUT	PRPF31_MUT	0.168418	0.0971361	0.0150473	0
Dabrafenib	DDX60L_mut	RB1_mut	CDH19_del	55.2104	0.243514	0.205293	1.26177e-07	FAM135B_MUT	KRAS_MUT	RB1_MUT	0.25205	0.211465	5.12798e-08	1
Dacinostat	KDR_mut	AMY2A_del	IFNK_del	62.3119	0.241922	0.247528	1.09984e-10	HORMAD1_MUT	REG3G_MUT	CT45A1_DEL	0.174903	0.105241	0.00676627	0
Dactolisib	LRRC7_mut	NBPF20_mut	BNIP3L_del	61.8492	0.267974	0.255683	8.73139e-11	LZTS1-AS1_DEL	TCF20_MUT	NID2_MUT	0.254367	0.16428	3.67789e-05	0
Daporinad	WDFY4_mut	LIPI_del	PINX1_del	60.8618	0.251637	0.24077	2.64326e-10	ANKRD20A11P_DEL	EXTL3_DEL	THAP5_MUT	0.267683	0.225294	3.61098e-09	0
Dasatinib	WDFY3_mut	RB1_mut	SLC29A4_mut	30.9419	0.288273	0.274001	7.98837e-06	PRKDC_MUT	DOCK3_MUT	HTR3D_MUT	0.311883	0.250038	4.87786e-05	0
DMOG	THSD7B_mut	CENPT_mut	OR4P4_del	59.4379	0.220878	0.221675	7.76939e-09	FAM186B_MUT	ZNF184_MUT	SFTPA2_MUT	0.273048	0.233592	1.11242e-09	0
Docetaxel	FRYL_mut	HSD17B7_amp	SNORD115-10_del	60.6509	0.260567	0.251541	1.56153e-10	HSD17B7_AMP	FCRL3_MUT	EHMT2_MUT	0.206779	0.199716	4.4218e-07	1
Doramapimod	MT-ND1_mut	BCORL1_mut	GABRA5_mut	44.7124	0.281092	0.183816	4.01158e-06	SORCS1_MUT	GRIN2A_MUT	PCDH15_MUT	0.273048	0.0381223	0.342908	0
Doxorubicin	OR52H1_mut	LTBP4_mut	OR10G2_del	44.8584	0.180244	0.183272	2.10349e-06	SS18_MUT	CEACAM21_MUT	FCRL5_MUT	0.21407	0.192688	5.99222e-07	0
EHT-1864	DZIP1_mut	C3orf38_del	NETO1_del	48.1067	0.211918									0
Elesclomol	GRM6_mut	SPHKAP_mut	TP73_del	56.6454	0.249935	0.248538	2.6098e-10	GRM6_MUT	ANKRD55_MUT	OR2T6_MUT	0.274655	0.255693	7.59045e-11	1
Embelin	UTRN_mut	ZNF184_mut	FAM86C1_amp	46.7554	0.202238	0.200551	2.00031e-07	OR52H1_MUT	AP5Z1_MUT	SLC2A13_MUT	0.221608	0.182726	2.2581e-06	0
Entinostat	ZNF831_mut	SMARCA4_mut	FAM200B_mut	32.4578	0.325278									0
Enzastaurin	GOLGA1_mut	MXD1_amp	SCAP_del	54.8912	0.2265									0
Epothilone B	LTBP4_mut	FAM72D_mut	MED23_del	46.0564	0.217078									0
Erlotinib	MT-ND1_mut	ZNF107_mut	MINK1_del	22.3337	0.260054	0.207416	0.00129052	NAV3_MUT	CNTRL_MUT	CSMD1_MUT	0.293056	0.0354321	0.586502	0
Etoposide	EIF3C_mut	PRSS3_mut	PHIP_del	49.7321	0.180047	0.178996	3.34739e-06	GPR75_MUT	PRRC1_MUT	OR10A2_MUT	0.17266	0.0683095	0.0781354	0
Fedratinib	TLL1_mut	MT-ND4L_mut	SMAD4_del	64.0321	0.259043	0.229154	1.10044e-09	SMAD4_DEL	SPATA17_MUT	NF1_MUT	0.204038	0.144003	0.000145657	1
FH535	TET3_mut	RB1_mut	FAM30A_del	52.8691	0.210349	0.20806	7.20637e-08	OR52H1_MUT	MYCNOS_AMP	SLC17A6_MUT	0.230135	0.200023	2.29741e-07	0
FMK	MT-CO2_mut	DPCR1_mut	APOBEC3B_del	38.1854	0.246485	0.149461	0.000222096	IGSF1_MUT	DNAH14_MUT	MOB4_MUT	0.326469	0.0685802	0.0916528	0
FR-180204	PTEN_mut	FGF4_amp	DYNC2H1_del	40.8537	0.332362	0.151774	6.10884e-05	MS4A1_MUT	NEB_MUT	TG_MUT	0.322905	0.0507922	0.182014	0
FTI-277	MTOR_mut	HK3_mut	PHIP_del	45.1024	0.238574	0.160946	3.04854e-05	MYO16_MUT	FSIP2_MUT	NRK_MUT	-0.24232	-0.0207919	0.592497	0
Gefitinib	KANK4_mut	KALRN_mut	MINK1_del	42.1205	0.250427	0.167885	2.45712e-05	DISP1_MUT	DMRTA1_DEL	COL20A1_MUT	0.388304	0.0424551	0.289267	0
Gemcitabine	OR52H1_mut	LTBP4_mut	MED23_del	46.848	0.19933	0.213033	3.69049e-08	OR52H1_MUT	EPS8L2_MUT	NOTCH3_MUT	0.151956	0.15653	5.73995e-05	1
Genentech Cpd 10	BRAF_mut	EIF4G2_mut	PARD6G-AS1_del	55.1962	0.20946	0.193545	2.94319e-07	KRT5_MUT	ZNF236_DEL	LMO7_MUT	0.202793	0.151267	6.54827e-05	0
GNF-2	NRAS_mut	ARFGEF3_mut	IGLL5_del	18.5982	0.189478	0.160347	0.00974322	KMT2C_MUT	DNAH2_MUT	SLC12A7_MUT	0.243863	0.0234287	0.707454	0
GSK1070916	TPTE_mut	CYB5A_del	LRP1B_del	48.2962	0.260019	0.194796	3.5974e-07	DENND4A_MUT	GRM1_MUT	MUC2_MUT	0.197133	0.0534388	0.16645	0
GSK1904529A	MAP2_mut	ETS1_del	FAM30A_del	40.7655	0.24995	0.173124	7.71248e-06	DDX3X_MUT	DMD_MUT	PCDHB8_MUT	0.262275	0.0823773	0.0343535	0
GSK269962A-1	VIRMA_mut	SVEP1_mut	MT-ND4_mut	26.6475	0.318979	0.233043	0.000149473	NEB_MUT	MT-CO3_MUT	DNAH6_MUT	0.337128	0.155053	0.0123055	0
GSK269962A-2	CDKAL1_mut	LRRC7_mut	C18orf54_del	53.269	0.260803	0.200559	1.01314e-07	SMAD4_DEL	EZH2_MUT	NEB_MUT	0.191795	0.116231	0.00217942	0
GSK319347A	HERC1_mut	MS4A1_mut	LILRB3_del	28.1918	0.31529	0.246519	6.06602e-05	PHIP_DEL	DNAH3_MUT	HYDIN_MUT	0.322283	0.127565	0.0402262	0
GSK429286A	PKHD1L1_mut	MIR650_del	SOCS6_del	46.0424	0.32455	0.156216	3.71804e-05	IL12RB2_MUT	AHCTF1_MUT	PDE4DIP_MUT	-0.478154	-0.0141551	0.710311	0
GSK650394	DSC2_mut	LINGO2_del	LINC00221_del	42.5417	0.188894	0.169215	1.42154e-05	LINC01600_DEL	LTBP4_MUT	DDX20_MUT	0.15147	0.107821	0.00589146	0
GSK690693	BRAF_mut	ADNP2_del	OR4E2_del	52.3946	0.205789	0.177395	2.79724e-06	SOCS6_DEL	SNORA11_DEL	CPEB1_MUT	0.164011	0.117657	0.00197817	0
GW-2580	GPR179_mut	UGT2B28_del	TRIM48_del	24.9039	0.290978	0.081423	0.0323519	MS4A1_MUT	PCDHGA1_MUT	GIPC2_MUT	0.713987	0.0483161	0.204612	0
GW441756	TPTE_mut	TDRD6_mut	FAM30A_del	37.1345	0.269588	0.152594	0.000125155	MYLK_MUT	DYNC2H1_MUT	FLNC_MUT	0.449354	0.035715	0.371963	0
GW843682X	ZNF831_mut	SLC25A34_mut	ZNF559_mut	28.0079	0.256684	0.295025	1.22337e-06	HERC2_MUT	HFM1_MUT	ACADVL_MUT	0.294762	0.204312	0.000900158	0
HG-5-113-01	PRDM2_mut	CDCA2_del	LINC01098_del	40.0859	0.30624	0.29421	1.85276e-08	SLC39A11_MUT	VPS13B_MUT	LINC00226_DEL	0.26877	0.141403	0.00788681	0
HG-5-88-01	PTEN_mut	HP_amp	ZNF718_del	36.5688	0.308777	0.240388	5.08867e-06	LRP4_MUT	BRPF1_MUT	SDK1_MUT	0.340111	0.183355	0.000545878	0
HG6-64-1	FSTL5_mut	MYCNOS_amp	ZDHHC11_amp	51.4646	0.216944	0.208178	6.3168e-08	CLDN8_MUT	ARHGEF4_MUT	PRSS3_MUT	0.21437	0.171893	8.55247e-06	0
I-BET-762	SLC22A25_mut	SMAD4_del	LRP1B_del	60.3365	0.277088	0.232075	7.25187e-10	SMAD4_DEL	ZNF518B_MUT	ZNF189_MUT	0.204792	0.158977	2.8018e-05	1
Idelalisib	NLRP8_mut	LRP1B_del	LINC02203_del	44.1037	0.299809	0.161263	2.02224e-05	MYO3A_MUT	DYNC1H1_MUT	COL24A1_MUT	0.462812	0.0836176	0.0278416	0
Imatinib	APOB_mut	NRAS_mut	RB1_mut	21.7592	0.255228	0.191847	0.00163606	DNAH9_MUT	DNAH7_MUT	NMBR_MUT	0.214181	0.128407	0.0359904	0
IOX2	DSCAML1_mut	KIR2DS4_del	ADAM6_del	30.1598	0.228383	0.103103	0.00655807	PPP4R3B_MUT	ANKRD12_MUT	ACCS_MUT	0.554521	0.0198701	0.601278	0
IPA-3	AGRN_mut	MACROD2_del	FRG2DP_del	48.9507	0.226313	0.202336	1.61812e-07	AGRN_MUT	UBC_MUT	LECT2_MUT	0.221675	0.18258	2.38394e-06	1
Ispinesib Mesylate	GRIA1_mut	LILRA3_amp	RRBP1_amp	52.5947	0.26589	0.205326	5.27513e-08	OR4C11_DEL	MXD1_AMP	KIAA1551_MUT	0.180555	0.0970295	0.0107675	0
JNK Inhibitor VIII	LAMA2_mut	RAC1_mut	FAM30A_del	46.906	0.327668	0.195325	8.11139e-07	DNAH17_MUT	FREM2_MUT	ZCCHC14_MUT	0.234876	0.0508456	0.203206	0
JNK-9L	UTRN_mut	PRB2_mut	LRRC19_del	49.9562	0.222407	0.19672	3.16363e-07	MTHFSD_MUT	ZNF763_MUT	SCN11A_MUT	0.14947	0.0116826	0.763637	0
JQ1-1	ROBO4_mut	MT-ND2_mut	LRRC19_del	51.0174	0.212474	0.203781	1.12769e-07	ADGRB3_MUT	ZNF41_MUT	HELZ_MUT	0.180945	0.158995	3.76073e-05	0
JQ1-2	NFASC_mut	WDR36_mut	ZDHHC11_amp	48.0762	0.313116	0.171309	6.83217e-06	PRUNE2_MUT	MTAP_DEL	IL1RL2_MUT	0.378057	0.0322833	0.399925	0
JQ12	RRBP1_mut	TEK_del	ENTPD2_del	47.0275	0.189178	0.180978	2.73256e-06	ZNF418_MUT	ATP7B_MUT	ZNF418_MUT	0.153422	0.0937257	0.0157748	0
JW-7-24-1	EPHB2_mut	IGSF1_mut	KIAA1468_del	64.2108	0.264189	0.240952	1.38802e-10	SMAD4_DEL	BACH2_MUT	BRAF_MUT	0.249015	0.219474	5.54035e-09	0
JW-7-52-1	ROBO4_mut	FAM200B_mut	MYCNOS_amp	32.3997	0.354698	0.354524	6.16593e-09	MYCL_AMP	MYCNOS_AMP	TEKT3_MUT	0.381278	0.367174	1.58931e-09	1
KIN001-236	ADGRL3_mut	MUC19_mut	PARD3_del	48.956	0.248799	0.188379	5.99789e-07	HDAC9_MUT	OR4S2_DEL	FAT4_MUT	0.189261	0.0651886	0.0866081	0
KIN001-244	DNAH14_mut	OR4C16_del	NEFL_del	52.2767	0.228249	0.185461	8.98883e-07	CDH7_DEL	AFF2_MUT	NRP2_MUT	0.193356	0.109487	0.00393126	0
KIN001-260	ZNF469_mut	MPHOSPH9_mut	SMAD4_del	51.7461	0.322615	0.187446	6.95891e-07	CLPS_DEL	SIGLEC14_DEL	UBR4_MUT	0.323302	0.0610726	0.108714	0
KIN001-266	SLC9A4_mut	PDPR_mut	ACR_del	46.553	0.282137	0.187161	7.10679e-07	PDPR_MUT	ERBB4_MUT	DSP_MUT	0.228384	0.0922438	0.0152098	1
KIN001-270	COL5A3_mut	TUSC1_del	SMAD4_del	46.6452	0.268533	0.171924	5.40691e-06	IGFN1_MUT	SPEN_MUT	NEB_MUT	0.272945	0.0617996	0.10431	0
KU-55933	RIMS1_mut	ARMCX1_mut	ATP6V1B2_del	42.9199	0.22384	0.18271	3.98603e-06	MUC19_MUT	NLRP5_MUT	LRP2_MUT	0.194842	0.0511941	0.199762	0
Lapatinib	RELN_mut	EZH2_mut	SLC6A5_mut	20.5069	0.231967	0.184343	0.00301404	CSMD1_MUT	MYO18B_MUT	MYH15_MUT	0.25749	0.0791319	0.206094	0
Lenalidomide	DNAH8_mut	KRTAP10-1_mut	PDS5B_del	41.4134	0.159698	0.153382	0.000111041	ITIH2_MUT	NCSTN_MUT	PARD3_DEL	0.483122	0.0161651	0.685505	0
Lestauritinib	KDM3A_mut	IKZF3_amp	SMAD4_del	66.251	0.303205	0.279417	9.98401e-13	SMAD4_DEL	GRB7_AMP	TMTC1_MUT	0.250174	0.225035	1.18811e-08	1
LFM-A13	OBSL1_mut	SIGLEC12_mut	CSNK1G1_mut	45.8829	0.25547	0.203649	1.31086e-07	HFM1_MUT	TELO2_MUT	ZBTB7A_MUT	0.274302	0.109664	0.00479515	0
Linifanib	PEG3_mut	SNRNP27_amp	CCL3L1_del	31.8725	0.303397	0.10754	0.00465485	MS4A1_MUT	ENOX1_MUT	DNAH3_MUT	0.608649	0.0299568	0.431738	0
Linsitinib	SIGLEC1_mut	PTEN_mut	OPN1LW_del	50.0269	0.349248	0.192647	6.51766e-07	SLITRK5_MUT	SCN8A_MUT	BIRC6_MUT	-0.432472	-0.000782022	0.984038	0
Luminespib	OR52H1_mut	MTMR4_mut	MEIS1-AS3_amp	50.7447	0.19116	0.194789	5.27007e-07	DIO2_MUT	LINC00222_DEL	RSBN1L_MUT	0.1723	0.165742	2.0745e-05	0
Masitinib	PRB2_mut	SMAD4_del	LRP1B_del	48.9942	0.261845	0.185629	9.10844e-07	KIAA1109_MUT	CLPS_DEL	SCN10A_MUT	0.337617	0.0762237	0.045337	0
Methotrexate	JCAD_mut	SMAD4_del	PPP2R2A_del	48.9021	0.239738	0.209615	1.14862e-07	VLDLR-AS1_DEL	CCBE1_DEL	C12orf40_MUT	0.235028	0.149368	0.000172106	0
MG-132	CTNNA2_mut	DHX38_mut	GUSBP9_del	29.8785	0.272639	0.274786	7.20447e-06	LRRC36_MUT	NAMPT_MUT	FAM126A_MUT	0.285675	0.191604	0.00195217	0
Midostaurin	KIAA1109_mut	CRIM1_mut	GRAP_del	51.2741	0.212882	0.19407	4.48796e-07	DSC2_MUT	PPFIA4_MUT	DLGAP2_MUT	0.188607	0.111845	0.00385209	0
Mitomycin-C	PRSS55_mut	FRG2B_mut	MIR4778_amp	47.9104	0.178766	0.181861	2.52512e-06	RNF165_MUT	KIF4B_MUT	PPP1R9A_MUT	0.0977434	0.0604976	0.120216	0
MK-2206	PTPRT_mut	HERC2P3_del	OR4M2_del	43.9448	0.227324									0
Motesanib	MAGEC1_mut	GRIK3_mut	FAM30A_del	36.1462	0.408807	0.151907	0.000129455	MUC2_MUT	PTEN_MUT	EPHA6_MUT	0.50823	0.0386313	0.333008	0
MPS-1-IN-1	TMEM151A_mut	UGT3A2_mut	KCTD9_del	46.6096	0.238353	0.19787	1.57225e-07	TRIM39-RPP21_AMP	CYLC1_MUT	CDCA2_DEL	0.210196	0.113466	0.00281804	0
Navitoclax	PRRC2C_mut	STS_del	LRP1B_del	55.218	0.308366	0.23621	2.0051e-09	GOLGA4_MUT	RYR3_MUT	CNTNAP2_MUT	0.262144	0.069113	0.0832791	0
NG-25	MT-ND4L_mut	UNC79_mut	SMAD4_del	51.6141	0.215954	0.180086	1.86256e-06	KRAS_MUT	MKL1_MUT	DYNC2H1_DEL	0.195554	0.145563	0.000121673	0
Nilotinib	COL12A1_mut	ZNF292_mut	CDH7_del	32.983	0.178249	0.136664	0.00080603	RALGAPA1_MUT	ZFP42_MUT	GANC_MUT	0.147881	0.0421434	0.303537	0
NPK76-II-72-1	MGAM_mut	NF2_mut	SMAD4_del	53.3704	0.218759	0.196045	2.01075e-07	SLC9C1_MUT	RP1_MUT	SVEP1_MUT	0.127164	0.0217414	0.568026	0
NSC-207895	KRAS_mut	FERMT2_mut	FGF19_amp	53.8299	0.210526									0
NSC-87877	SPATA31D1_mut	MYC_mut	TOP3B_del	35.3843	0.226644	0.135334	0.000475472	MUC17_MUT	MYH1_MUT	IFNA1_DEL	0.334478	0.0746327	0.0547627	0
NU7441	LAMA2_mut	GLP1R_mut	SMAD4_del	47.424	0.236169	0.18878	1.93144e-06	DSP_MUT	ZNF608_MUT	RYR3_MUT	0.239404	0.0154028	0.700283	0
Nutlin-3a(-)	RB1_mut	SMAD4_del	KDM6A_del	60.5795	0.348691	0.240965	8.97352e-10	PCDH17_MUT	C5orf42_MUT	SRRM2_MUT	0.3835	0.0248412	0.5337	0
NVP-BHG712	STARD9_mut	LRP1B_del	ARHGAP21_del	50.8359	0.237793	0.178371	2.33948e-06	PLCB1_MUT	TRIM39-RPP21_AMP	POLQ_MUT	0.25232	0.0615085	0.105956	0
NVP-TAE684	CNTRL_mut	ZNF99_mut	CT45A2_del	30.3177	0.315085	0.262321	1.46217e-05	KIAA1211_MUT	FAT1_MUT	SI_MUT	0.230683	0.0111942	0.855804	0
Obatoclax Mesylate	ROBO4_mut	OR52H1_mut	PLEKHA8_mut	49.6161	0.275923									0
Olaparib-1	MUC17_mut	FZD8_mut	SMAD4_del	47.0341	0.304392	0.180981	4.93022e-06	DDX3X_MUT	LRP2_MUT	EGFR_MUT	0.301224	0.033306	0.404349	0
Olaparib-2	LAMA1_mut	HSD17B7_amp	GRAMD1C_del	48.5641	0.234959	0.164981	1.69629e-05	GNA13_MUT	PKHD1_MUT	GRM1_MUT	-0.243562	-0.0119242	0.757491	0
Omipalisib	NLRP10_mut	FAM197Y5_del	LILRB3_del	44.8958	0.168489	0.151363	6.47743e-05	SCG3_MUT	ZNF846_MUT	PTPRT_MUT	0.194891	0.138995	0.000247413	0
OSI-027	NLRP8_mut	KCNK10_mut	CCBE1_del	61.7469	0.234186	0.227434	1.6001e-09	MIR3591_DEL	PIP5K1B_MUT	ZNF420_MUT	0.240099	0.195441	2.37935e-07	0
OSI-930	DSP_mut	CCBE1_del	DYNC2H1_del	41.0593	0.247107	0.149233	8.32053e-05	DMKN_MUT	GRIN2A_MUT	DOPEY2_MUT	0.220211	0.0397186	0.297485	0
OSU-03012	HLA-G_mut	OR5F1_mut	GBP3_del	46.1753	0.190417	0.18331	2.16892e-06	SORCS2_MUT	TBC1D30_MUT	ADAMTS20_MUT	0.20246	0.0464575	0.233658	0
PAC-1	POTEH_mut	AMY2A_del	MGAM_del	41.5226	0.238855	0.167325	1.72386e-05	SLIT3_MUT	CCDC180_MUT	FSIP2_MUT	-0.270858	-0.00814379	0.835455	0
Paclitaxel	IGSF10_mut	OR5K4_mut	MYCNOS_amp	31.1865	0.296789	0.307078	4.19348e-07	TSR1_MUT	ZNF18_MUT	ZNF222_MUT	0.288158	0.262376	1.75532e-05	0
Palbociclib	RB1_mut	GRB7_amp	RB1_del	70.7935	0.357757	0.305553	1.1382e-14	RB1_MUT	ACE_MUT	WDFY4_MUT	0.299393	0.250753	3.25267e-10	1
Parthenolide	SMARCA4_mut	FAM200B_mut	NBPF1_mut	29.3704	0.320195	0.28902	2.34747e-06	ZNF585A_MUT	LILRB2_MUT	AGAP3_MUT	0.232552	0.0250338	0.688999	0
Pazopanib	KRAS_mut	ABCA8_mut	FXYD6-FXYD2_del	50.7818	0.278794	0.184796	1.85319e-06	RASA3_MUT	BSN_MUT	SORL1_MUT	0.349275	0.0126765	0.745696	0
PD0325901	RB1_mut	PRSS3P2_del	FAM30A_del	62.2157	0.288417	0.254922	9.96811e-11	RB1_MUT	FAM30A_DEL	MTRNR2L6_DEL	0.292137	0.243389	7.02589e-10	2
PD173074	EP300_mut	BTNL8_del	TNFRSF10A_del	46.445	0.312039	0.187575	2.16788e-06	MS4A1_MUT	ITGA8_MUT	RIC1_DEL	0.512169	0.0404808	0.31075	0
Pelitinib	RB1_mut	MYB_del	ENTPD2_del	43.6105	0.225516	0.163115	1.66405e-05	ANKRD17_MUT	DSP_MUT	NIPBL_MUT	0.264593	0.0773844	0.042145	0
Pevonedistat	JAK2_mut	CYP2C8_del	KIR3DL1_del	42.8729	0.236103	0.199817	3.12531e-06	DMD_MUT	MPHOSPH9_MUT	YTHDC2_MUT	0.252888	0.0978241	0.0235164	0
PF-4708671	EP300_mut	DPY19L4_mut	BNIP3L_del	44.8604	0.196264	0.16567	1.41047e-05	NCAPG2_MUT	ALPK3_MUT	PLEC_MUT	0.209224	0.0263762	0.492297	0
PF-562271	CCDC178_mut	MXD1_amp	CCL3L3_del	49.5606	0.215679	0.182498	2.82381e-06	KANK4_MUT	FCHO1_MUT	LILRB2_MUT	0.263191	0.0487373	0.21464	0
PFI-1	SLIT3_mut	LRRTM4_mut	KIR2DS4_del	60.2738	0.244481	0.222724	2.92452e-09	ASCL4_MUT	TG_MUT	TGFBR2_MUT	0.190513	0.130135	0.000583449	0
PHA-665752	NCOA1_mut	MYO18B_mut	PHIP_del	18.248	0.480055	0.149376	0.0145617	NPAP1_MUT	SBNO1_MUT	SCN4A_MUT	0.592226	0.0789349	0.198526	0
PHA-793887	TG_mut	BEND4_mut	IFNK_del	51.6569	0.225815	0.192176	3.57919e-07	TLL1_MUT	FAM35A_MUT	ANO1_MUT	0.183883	0.140133	0.000219682	0
Phenformin	OLFM3_mut	INSRR_mut	NEDD4L_del	52.7308	0.219243									0
PI-103	OR5W2_mut	OR10G2_del	SMAD4_del	60.2194	0.23368	0.219368	6.90445e-09	SMAD4_DEL	COL19A1_MUT	RAET1G_MUT	0.198732	0.200185	1.32334e-07	1
Pictilisib-1	WDFY4_mut	STIM1_amp	ATM_del	53.1389	0.240268	0.215592	5.23463e-08	TTK_MUT	WDFY4_MUT	SNRNP27_AMP	0.225822	0.186433	2.69622e-06	1
Pictilisib-2	HK3_mut	SPHKAP_mut	C11orf70_del	54.5928	0.244554									0
PIK-93	SSC5D_mut	LINC01539_del	DYNC2H1_del	60.1112	0.247555	0.207323	3.71524e-08	TG_MUT	SIGLEC14_DEL	KRT2_MUT	0.23498	0.16129	2.01554e-05	0
Piperlongumine	AKR1B15_mut	CNTNAP5_mut	ABI3_mut	73.0975	0.292327	0.285776	1.64771e-14	CNTNAP5_MUT	MMRN1_MUT	ITGA8_MUT	0.245906	0.210602	2.13108e-08	1
PLX-4720-1	CUBN_mut	KRAS_mut	LINC01060_del	43.389	0.291476	0.17937	6.0003e-06	CACNA1S_MUT	CHD6_MUT	HSPG2_MUT	0.412473	0.0473728	0.235462	0
PLX-4720-2	EYS_mut	ARHGAP9_mut	CCBE1_del	49.8362	0.340033	0.177552	2.88113e-06	IFNA7_DEL	ATM_MUT	KIF20B_MUT	0.411464	0.0500498	0.190428	0
Ponatinib	XIRP2_mut	PRPF4_mut	SUCLG2_del	48.8217	0.210152	0.166181	1.65233e-05	DNAH2_MUT	STAT6_MUT	NBEA_MUT	0.223654	0.0627119	0.106151	0
Pyrimethamine	NBPF14_mut	IGLL5_del	OR4P4_del	27.6307	0.242548	0.232913	0.000155323	TMCO3_DEL	C10orf71_MUT	SLC22A2_MUT	0.285663	0.174622	0.00482679	0
QL-VIII-58	LRRTM1_mut	OR4C16_del	GALNTL6_del	41.9656	0.282472	0.303034	6.22888e-09	YTHDF1_MUT	KRT33A_MUT	ANXA3_MUT	0.295311	0.320711	6.91935e-10	0
QL-X-138	TG_mut	UNC45A_mut	LINC01541_del	62.924	0.246935	0.237603	3.3029e-10	TG_MUT	TMEM57_MUT	ZBTB38_MUT	0.228987	0.212457	2.11582e-08	1
QL-XI-92	ADGRA1_mut	MGAM_mut	CDH19_del	55.013	0.258966	0.204837	5.55764e-08	ANK2_MUT	ABCA8_MUT	C9orf72_DEL	0.233814	0.0850077	0.0254444	0
QL-XII-47	MYO18B_mut	KRT5_mut	TTC5_mut	51.2797	0.186844	0.19215	3.73534e-07	TANC2_MUT	GRAP_DEL	SAMD5_MUT	0.207394	0.18099	1.73834e-06	0
QL-XII-61	CDKN2A_mut	SLC4A1AP_mut	MIR4778_amp	32.2134	0.409769	0.224507	3.6576e-05	EYS_MUT	LRP6_MUT	CACNA1B_MUT	0.354133	0.0118022	0.830358	0
QS11	OR52H1_mut	TEX2_mut	AGL_del	42.8653	0.172682	0.160647	3.37984e-05	SNRNP27_AMP	ADAM29_MUT	IRF2_DEL	0.173542	0.108937	0.00508367	0
Quizartinib	STARD9_mut	LRP1B_del	REREP3_del	34.2431	0.272991	0.121644	0.00136753	USP19_MUT	SEC24B_MUT	HERC1_MUT	0.577396	0.0457288	0.230276	0
Rapamycin	COL12A1_mut	RAPGEF6_mut	ABCA8_mut	26.2493	0.350556	0.253059	8.16499e-05	SDK2_MUT	MAGEC1_MUT	MINK1_DEL	0.361431	0.117069	0.072032	0
Refametinib-1	RB1_mut	ERBB2_amp	FAM30A_del	58.8237	0.253083	0.234991	2.90427e-09	DYNC2H1_MUT	FAM135B_MUT	STAB2_MUT	0.205191	0.0388971	0.332401	0
Refametinib-2	RB1_mut	PRSS3P2_del	FAM30A_del	65.1323	0.281398	0.256691	2.76143e-11	ROBO2_DEL	RB1_DEL	ADARB2_MUT	0.202999	0.138569	0.000383269	0
RO-3306	DNAH17_mut	GPC6_mut	ACSM2B_mut	46.1888	0.23865	0.190129	1.53501e-06	PCDH15_MUT	BTNL3_DEL	PKD1_MUT	0.27971	0.0812481	0.0414868	0
rTRAIL	KMT2A_mut	FGF19_amp	TNFRSF10B_del	42.182	0.181706	0.147146	0.000110998	MKI67_MUT	ALMS1_MUT	PLCE1_MUT	0.17334	0.0381304	0.319003	0
Rucaparib	SGCD_mut	CNGB1_mut	PHIP_del	59.3588	0.232218	0.194111	3.05765e-07	NUP155_MUT	FN1_MUT	PRRC2B_MUT	0.307175	0.0168879	0.659052	0
Ruxolitinib	MT-ATP6_mut	THSD7B_mut	LRP1B_del	30.551	0.358474	0.106068	0.00525432	ZNF197_MUT	MS4A1_MUT	DDX60L_MUT	0.722799	0.0381371	0.316801	0
S-Trityl-L-cysteine	CCDC141_mut	ZBTB40_mut	OR4E2_del	31.4715	0.315691	0.323564	9.48043e-08	ZBTB40_MUT	RXRG_MUT	ALDH3B2_MUT	0.326718	0.291439	1.74552e-06	1
Salubrinal	RBMXL3_mut	CCDC168_mut	NBPF14_mut	31.324	0.319358	0.279645	5.08407e-06	NBPF14_MUT	PCDHGA12_MUT	TCHH_MUT	0.237806	0.190012	0.00217528	1
Saracatinib	DCHS1_mut	EXPH5_mut	INTS3_amp	26.798	0.321592	0.24529	5.09258e-05	DCHS1_MUT	NRAS_MUT	USP15_MUT	0.307685	0.21777	0.000337311	1
SB-505124	FOLH1_mut	ELAVL2_del	MIR650_del	48.4671	0.209187	0.163453	1.50907e-05	LAMB1_MUT	NRP2_MUT	GLI2_MUT	0.312852	0.0428264	0.259871	0
SB216763	RPTOR_mut	GRIN2A_mut	HSD17B7_amp	46.3499	0.292209	0.218043	2.3546e-07	VPS13D_MUT	ZNF106_MUT	MACF1_MUT	0.318695	0.0844075	0.0476625	0
SB52334	NRP2_mut	CYB5A_del	OR4E2_del	56.1779	0.262232	0.199055	1.3207e-07	STAB2_MUT	TPTE_MUT	ARHGEF12_MUT	-0.293478	-0.0184895	0.627539	0
SB590885	MT-ND1_mut	UTRN_mut	CXCR2_mut	35.8412	0.322918	0.13722	0.000651106	TG_MUT	MON2_MUT	RNF17_MUT	0.576283	0.0120646	0.765436	0
Seliciclib	LIMCH1_mut	LILRB3_del	TCTA_del	31.4447	0.306035	0.277786	6.15989e-06	PCDHA1_MUT	GOLGA3_MUT	IGSF10_MUT	0.217254	0.100237	0.108908	0
Selisistat	DNAH17_mut	CBWD3_mut	GBE1_del	44.4364	0.254678									0
Selumetinib-1	PLCH1_mut	ZC3H4_mut	PHIP_del	44.7775	0.243797	0.188685	2.746e-06	USP38_MUT	ATP9B_MUT	LAMA2_MUT	0.208117	0.047744	0.239406	0
Selumetinib-2	RB1_mut	GRB7_amp	FAM30A_del	61.5584	0.277209	0.223707	3.22987e-09	CCDC178_MUT	MUC17_MUT	SPHKAP_MUT	0.255735	0.170885	6.87774e-06	0
Sepantronium bromide	HLA-G_mut	SOX9_mut	DPP6_del	56.7845	0.220186	0.247068	8.64655e-11	NLRP9_MUT	OR5AP2_MUT	PLRG1_MUT	0.167705	0.135922	0.000414443	0
Serdemetan	TRPM2_mut	ZNF343_mut	MIR383_del	54.0764	0.245849	0.2081	4.04706e-08	APC_MUT	CNTRL_MUT	CELSR1_MUT	0.148444	0.0670817	0.0797921	0
SGC0946	C2CD3_mut	NRAS_mut	FAM30A_del	37.4382	0.209364	0.148963	0.000102464	RPL18A_MUT	SEMA7A_MUT	NOTCH4_MUT	0.233643	0.0421627	0.27401	0
Shikonin	KLK2_mut	FSTL5_mut	MIR4665_del	61.2361	0.279146	0.24866	8.42135e-11	FSTL5_MUT	ATP8B4_MUT	SIPA1L2_MUT	0.167131	0.0714907	0.0658154	1
SL0101	GLI3_mut	NRAS_mut	KTN1_del	41.359	0.219324	0.173762	1.37679e-05	EYS_MUT	FAM30A_DEL	TNR_MUT	0.301068	0.0578408	0.150617	0
SN-38	ZNF804B_mut	GRB7_amp	DLEU2_del	56.5575	0.243322	0.212703	1.49368e-08	TP53BP2_MUT	SH3BP5_MUT	SLC16A1_MUT	0.219182	0.10139	0.0074726	0
SNX-2112	LCA5_mut	ANXA8_mut	DYNC2H1_del	54.4516	0.240902	0.21289	1.75527e-08	ANXA8_MUT	DYNC2H1_DEL	ADCK2_MUT	0.226589	0.186767	8.23021e-07	2
Sorafenib	MXRA5_mut	RB1_mut	PSG9_del	22.5042	0.317703	0.208312	0.000708011	EGF_MUT	SNRNP200_MUT	ZFHX2_MUT	0.300953	0.0916313	0.13985	0
STF-62247	ADGRB3_mut	FGF4_amp	OR4C16_del	44.1129	0.25214	0.153893	5.0475e-05	SZT2_MUT	LRRK2_MUT	XIRP2_MUT	-0.301009	-0.0292503	0.443678	0
Sunitinib	SETD2_mut	ARHGAP19_mut	RB1_mut	34.1878	0.39352	0.308265	3.9635e-07	MYO18B_MUT	NFATC2_MUT	RNF149_MUT	0.346671	0.201706	0.00107386	0
T0901317	DSP_mut	RIT2_del	DYNC2H1_del	38.3461	0.216374	0.132079	0.000518945	CYP4F12_MUT	NXPE4_MUT	UTP6_MUT	0.602615	0.0227714	0.55128	0
TAK-715	SYT9_mut	LILRB3_del	FAM86B1_del	44.3759	0.231265	0.150141	7.34124e-05	CER1_DEL	ST6GAL2_MUT	POLQ_MUT	0.245899	0.114564	0.0025427	0
Talazoparib	FSCB_mut	TRIML2_del	OR4P4_del	51.0329	0.243891	0.194655	3.00403e-07	XKR6_DEL	CRB1_MUT	FBXO8_DEL	0.243223	0.111666	0.00350075	0
Tamoxifen	CHD9_mut	ANKRD24_mut	MIR5583-2_del	42.5498	0.211634	0.159525	2.42136e-05	GNAI2_MUT	SCN5A_MUT	CFTR_MUT	0.347812	0.0156815	0.680052	0
Tanespimycin	POLA1_mut	RB1_mut	FAM30A_del	62.2856	0.292005	0.25176	1.4541e-10	FAM30A_DEL	MAGED1_MUT	GGPS1_MUT	0.330487	0.243191	6.20982e-10	1
Temozolomide	DNAH3_mut	LAMA4_mut	KIF13B_del	38.8696	0.227667	0.148893	0.000103244	PPP4R3B_MUT	PLA2R1_MUT	RYR1_MUT	0.303524	0.0733446	0.0568342	0
Temsirolimus	GRM6_mut	ITIH6_mut	RB1_mut	55.498	0.25789	0.225176	1.51995e-08	ZFYVE9_MUT	ARAP3_MUT	TCF20_MUT	0.216805	0.0845393	0.0356303	0
TGX221	CSMD1_mut	BMP4_mut	FAM30A_del	24.5832	0.241567	0.218924	0.000386174	SDK2_MUT	AHNAK2_MUT	MIS18BP1_MUT	0.195437	0.0380061	0.542582	0
Thapsigargin	KDR_mut	PAFAH2_mut	C9orf72_del	54.2978	0.227596									0
THZ-2-102-1	MGAM_mut	LINC00343_del	MIR3945HG_del	52.5166	0.177416									0
THZ-2-49	SSC5D_mut	RB1_mut	ANO1_amp	59.168	0.222754	0.214236	1.28855e-08	IGF2BP1_MUT	SRRM1_MUT	LILRB3_DEL	0.224897	0.145503	0.000123873	0
Tipifarnib	LILRB3_del	GTF2H2_del	LPP_del	45.3828	0.185754	0.166093	1.79693e-05	AGL_DEL	AP5B1_MUT	LTBP4_MUT	0.15107	0.115172	0.00304575	0
Tivozanib	STARD9_mut	AHNAK2_mut	GBE1_del	39.3923	0.213249	0.135733	0.000349531	CCND3_MUT	MIR99AHG_DEL	SIGLEC14_DEL	0.418649	0.0240799	0.527732	0
TL-1-85	KMT2C_mut	ZDHHC11_amp	SOCS6_del	52.3695	0.324808	0.191713	3.74903e-07	SLC4A7_MUT	PKHD1L1_MUT	FMN2_MUT	0.285745	0.0454524	0.23243	0
TL-2-105	STARD9_mut	OR4N3P_del	LRP1B_del	49.1804	0.290767	0.173555	4.38687e-06	HIVEP1_MUT	CDH10_MUT	CSMD2_MUT	0.460313	0.0155318	0.683374	0
Tozasertib	IGSF10_mut	ARFGEF3_mut	MIR650_del	27.1006	0.334941	0.267678	1.41593e-05	PKD1L1_MUT	PUS7L_MUT	SPTA1_MUT	0.258934	0.0906764	0.14798	0
TPCA-1	PTPRM_mut	LINC01539_del	AMY2A_del	57.7986	0.252917	0.217484	7.46594e-09	DNAH9_MUT	TMEM132B_MUT	COL14A1_MUT	0.231852	0.125926	0.000900722	0
Trametinib	RB1_mut	PRSS3P2_del	FAM30A_del	61.4846	0.238328									0
Tretinoin	MYO18B_mut	GAB2_mut	MC4R_del	46.816	0.322252	0.17518	1.09381e-05	PDZD2_MUT	ITIH5_MUT	SLCO6A1_MUT	0.540283	0.0354318	0.377303	0
Tubastatin A	GRIA1_mut	AMY2A_del	ELAC1_del	52.9879	0.236232	0.194743	2.63069e-07	MGAM_MUT	RPTOR_MUT	PAPPA2_MUT	0.200626	0.102592	0.00707751	0
TW 37	MT-CO3_mut	FAM69C_del	TOX3_del	62.8428	0.223662	0.227469	1.77398e-09	APC_MUT	SKIV2L2_MUT	LINC00919_DEL	0.229038	0.144583	0.000148022	0
UNC0638 -1	PIK3CA_mut	HSF2BP_del	ARHGAP6_del	60.8363	0.221821	0.225606	2.23422e-09	RETSAT_MUT	OR13C5_MUT	MTNR1A_DEL	0.232415	0.214116	1.4467e-08	0
UNC0638 -2	ESRP1_mut	INTS3_amp	SMAD4_del	54.792	0.233014	0.19882	1.25783e-07	BSN_MUT	NLGN4X_MUT	ASPM_MUT	0.163948	0.0291945	0.442232	0
UNC1215	CUX2_mut	NTNG1_amp	PHIP_del	48.5305	0.226394	0.171697	7.14815e-06	AHNAK2_MUT	MS4A1_MUT	DOCK6_MUT	0.248661	0.123176	0.00133256	0
Veliparib	EIF3C_mut	MIR5007_del	PHIP_del	41.8447	0.180112	0.152398	0.000124564	MAGEC1_MUT	HYDIN_MUT	ROCK1_MUT	0.314269	0.00461962	0.907946	0
Vinblastine	EXPH5_mut	HSD17B7_amp	LINC01060_del	55.3884	0.233651	0.231978	3.93545e-09	NMT2_MUT	C8orf89_AMP	SPOCK3_DEL	0.246067	0.217559	3.55508e-08	0
Vinorelbine	ANO3_mut	ELK2AP_del	NF1P2_del	43.0597	0.182699									0
Vismodegib	PHLPP1_mut	CADPS_mut	OR4N3P_del	45.9205	0.253977	0.193091	1.066e-06	VCAN_MUT	ZFHX3_MUT	LAMA3_MUT	-0.315601	-0.00101725	0.979687	0
VNLG/124	MYO18B_mut	PTEN_mut	PIGN_del	39.4131	0.475328	0.138392	0.000274471	DDX3X_MUT	MKI67_MUT	SSC5D_MUT	0.582561	0.038146	0.318097	0
Vorinostat	RP1_mut	GXYLT1_del	SMAD4_del	64.8529	0.250757	0.240833	9.17171e-10	GLIPR1L1_MUT	SAMD11_MUT	SMAD4_DEL	0.221149	0.205084	2.07349e-07	1
VX-11e	RB1_mut	PGAP3_amp	LRP1B_del	47.7234	0.267549	0.172018	5.34254e-06	PKHD1L1_MUT	NUMA1_MUT	PHIP_DEL	0.420185	0.0365806	0.336618	0
VX-702	AHNAK2_mut	NEDD4L_del	C3orf38_del	40.0888	0.28655	0.152265	0.000131099	GUSBP9_DEL	HIVEP3_MUT	LAMA2_MUT	0.423302	0.0647446	0.105583	0
WH-4-023	ZFHX2_mut	ZNF831_mut	SLC29A4_mut	29.2644	0.313496	0.269965	1.09687e-05	ZNF831_MUT	DCHS1_MUT	ATAD3B_MUT	0.242389	0.201496	0.001137	1
WHI-P97	MYO9A_mut	LILRB3_del	ACR_del	44.3189	0.220919	0.146363	0.000111505	FHOD3_DEL	DDX3X_MUT	CD226_DEL	0.29149	0.0364479	0.338376	0
WIKI4	KIAA1109_mut	GNAO1_mut	IKZF3_amp	62.5177	0.245008	0.220449	4.84642e-09	CDK12_AMP	TLL1_MUT	MYBPC3_MUT	0.251642	0.200838	1.03584e-07	0
WZ-1-84	HERC1_mut	MYCN_amp	IGLL5_del	26.4534	0.316154	0.228662	0.000200262	PHIP_DEL	DNAH8_MUT	EYS_MUT	0.385982	0.0800517	0.19822	0
WZ3105	TTN_amp	LRP1B_del	REREP3_del	53.6447	0.227592	0.196575	1.89975e-07	RPA3_MUT	LILRB3_DEL	XPNPEP2_MUT	0.187416	0.122139	0.00129589	0
XAV939	STAB2_mut	NRAS_mut	OPCML_del	49.5165	0.287827	0.185227	1.07316e-06	RYR3_MUT	VPS13B_MUT	PAPPA2_MUT	0.296593	0.0342414	0.37124	0
XMD11-85h	RAD51AP2_mut	IMPA1_mut	RTTN_del	35.7512	0.273726	0.239417	5.56947e-06	PPIP5K2_MUT	CACNA2D3_MUT	NUP210L_MUT	0.217479	0.0849108	0.111773	0
XMD13-2	BRAF_mut	OLIG2_mut	CCBE1_del	52.8892	0.222769	0.187246	7.15522e-07	CNTNAP2_MUT	MTAP_DEL	PTPRT_MUT	0.262444	0.00218462	0.954288	0
XMD14-99	COL4A3_mut	LRP1B_del	MGAM_del	49.9751	0.261943	0.17422	4.09156e-06	MYOCD_MUT	CACNA1E_MUT	LAMA5_MUT	0.282933	0.00746413	0.844723	0
XMD15-27	BCLAF1_mut	ELP1_mut	BNIP3L_del	42.2942	0.21199	0.153995	4.80337e-05	SLC26A5_MUT	PPP4R3B_MUT	FAT1_MUT	0.260231	0.0479777	0.207805	0
XMD8-85	CR2_mut	MYC_amp	LILRB3_del	32.0341	0.304221	0.288725	2.51804e-06	SPTA1_MUT	FSTL5_MUT	MUC5B_MUT	0.220908	0.181538	0.00349595	0
XMD8-92	FLG2_mut	COG2_mut	PFKP_del	37.1472	0.277266	0.264532	4.76864e-07	DMRTA2_MUT	ZNF41_MUT	FRMD4A_DEL	0.336046	0.25813	9.14603e-07	0
Y-39983	CGNL1_mut	DLG2_amp	LRP1B_del	45.5182	0.292102	0.172977	4.72554e-06	IFNE_DEL	AHNAK2_MUT	DMRTA1_DEL	0.328408	0.0566783	0.136362	0
YK-4-279	CNTNAP5_mut	ZDHHC23_mut	TRIT1_amp	56.6822	0.253816	0.248207	6.8725e-10	CNTNAP5_MUT	ARC_MUT	TDRD6_MUT	0.238557	0.224761	2.54703e-08	1
YM201636	SSC5D_mut	SMAD4_del	DYNC2H1_del	47.4168	0.225198									0
Z-LLNle-CHO	FLT4_mut	ZNF700_mut	RB1_mut	34.0373	0.304755	0.313211	2.51777e-07	TSR1_MUT	MYCL_AMP	CYP1A2_MUT	0.351072	0.342689	1.41361e-08	0
ZG-10	AVIL_mut	GALR1_del	CCL4L1_del	40.8753	0.28826	0.290744	2.76162e-08	ATF1_MUT	OR4S2_DEL	MACROD2_DEL	0.291478	0.194969	0.000232949	0
Zibotentan	PLXNC1_mut	MYH7_mut	FBXO8_del	32.1343	0.209322									0
ZM447439	FAM83B_mut	OR4C16_del	TNFRSF10A_del	45.9484	0.232519	0.199864	8.89542e-07	SUCO_MUT	LINGO2_DEL	C8orf58_MUT	0.204123	0.0911354	0.0262168	0
ZSTK474	BRAF_mut	RB1_mut	KIAA1468_del	55.7706	0.217506	0.193918	2.84599e-07	SLC17A6_MUT	ZSWIM2_MUT	CPED1_MUT	0.142765	0.0808191	0.03379	0
					0.259476	0.189528					0.235533	0.10026
					0.0530965	0.0470925					0.150945	0.0784034
