# Supplementary material for: Efficient algorithms to discover alterations with complementary functional association in cancer
Source: PLoS Comput Biol. 2019 May 23;15(5):e1006802. doi: 10.1371/journal.pcbi.1006802 (PMC6550413; doi:10.1371/journal.pcbi.1006802)
Supplement: S3 Table — The table reports the solutions associated to negative values of the target and the solutions associated to positive values of the target. In both cases only solutions with the lowest p-value are reported. For each target we report the objective function value for the optimal solution, the set of alterations of cardinality 3 and the p-value computed by permutation test using 1000 permutations. (XLSX) [file pcbi.1006802.s006.xlsx]

## Sheet: pos_target
ACSL3
ACTR6
ADCYAP1R1
ANAPC2
ANKRD5
C10orf10
CCT5
CD302
CD47
CNDP2
CSE1L
DDX4
DGKG
EFHB
EIF4E
FAT2
FFAR2
FGD1
FGG
GK
HNRNPH3
MAP3K1
MDM4
MGAT4C
MGP
MIF
MST1R
MUTED-TXNDC5
NFAT5
NMBR
OR4D11
OR4K17
PAWR
PDE12
PGLS
PLS3
PPP2R2D
PRDM5
PRKY
PTBP3
QDPR
RAB31
RCN2
RNF183
RWDD2A
SERPINA12
SLC31A1
SLC39A10
SRGAP3
SULT1A3
SULT1A4
TCEB1
TLR4
TNIP1
TRIM13
TXNDC5
VAMP7
VHLL
WSB2
ZNF439

## Sheet: pos_summary
target	objective	alterations:			p-value
ACSL3	41.852	RB1_MUT	PLXNA4_AMP	PITPNM3_DEL	0.000999001
ACTR6	39.0924	DDAH1_AMP	SNORD115-6_DEL	LOC340357_DEL	0.000999001
ADCYAP1R1	41.6948	HEATR4_AMP	EPB41L4A_DEL	DLGAP2_DEL	0.000999001
ANAPC2	41.7834	HERC2P3_DEL	LCE1D_AMP	MAP1LC3A_AMP	0.000999001
ANKRD5	39.3993	COL14A1_AMP	CXADRP2_DEL	OPALIN_DEL	0.000999001
C10orf10	42.1179	HLA-A_DEL	CDH12_AMP	PTPRT_DEL	0.000999001
CCT5	41.1969	RASA4_DEL	GUSBP1_AMP	KCNQ5_DEL	0.000999001
CD302	43.3626	FRG2C_DEL	LOC650623_DEL	CTDP1_DEL	0.000999001
CD47	39.7126	STK3_AMP	LOC728190_AMP	NLRP1_DEL	0.000999001
CNDP2	41.7551	EPSTI1_AMP	PITPNA_DEL	FAM86B2_DEL	0.000999001
CSE1L	40.4901	LY86-AS1_DEL	COL1A2_AMP	GLIPR2_DEL	0.000999001
DDX4	43.2345	LYPD8_AMP	TRIM28_AMP	SLC18A1_DEL	0.000999001
DGKG	40.2301	MEP1B_DEL	PARD3B_DEL	MEX3C_DEL	0.000999001
EFHB	40.9286	FANCM_MUT	WDR7_DEL	RIMS2_DEL	0.000999001
EIF4E	41.3637	GUSBP9_AMP	PON2_AMP	CAB39L_DEL	0.000999001
FAT2	38.1023	LDLRAD3_AMP	TAC1_AMP	LOC440040_DEL	0.000999001
FFAR2	41.173	PTPRT_DEL	ERICH1_DEL	NBEAP1_DEL	0.000999001
FGD1	41.0766	MLL3_MUT	MIR19B1_AMP	MSR1_DEL	0.000999001
FGG	39.6617	H3F3C_AMP	MSRA_DEL	PSG5_DEL	0.000999001
GK	41.6101	DST_MUT	ADCY8_DEL	ARHGAP44_DEL	0.000999001
HNRNPH3	40.9944	PIK3CA_MUT	BCHE_AMP	PRDM2_DEL	0.000999001
MAP3K1	38.9662	CDH13_DEL	ME1_DEL	SNTG2_DEL	0.000999001
MDM4	41.7526	LY86-AS1_DEL	THSD7B_AMP	LINC00583_DEL	0.000999001
MGAT4C	40.8069	EBF2_DEL	ZNF132_DEL	KRAS.G12_13_MUT	0.000999001
MGP	39.3726	TFAP2D_AMP	GAL_AMP	LOC728323_DEL	0.000999001
MIF	40.8994	FRG2C_DEL	LINC00340_DEL	PPP3CC_DEL	0.000999001
MST1R	40.1961	SLC6A10P_DEL	GOLPH3L_AMP	OR52N5_DEL	0.000999001
MUTED-TXNDC5	41.9001	MEP1B_DEL	SFRP1_DEL	ZNF385D_DEL	0.000999001
NFAT5	39.4021	LOC286184_AMP	PCTP_AMP	MIR4744_DEL	0.000999001
NMBR	41.6442	LOC100506136_AMP	AP4S1_AMP	PSPC1_DEL	0.000999001
OR4D11	39.8507	CREBBP_MUT	MIR4796_AMP	LOC340357_DEL	0.000999001
OR4K17	41.1543	THSD7B_AMP	C6orf201_DEL	FAM86B2_DEL	0.000999001
PAWR	42.0183	EPSTI1_AMP	GPLD1_DEL	DLGAP2_DEL	0.000999001
PDE12	39.324	HTR3C_AMP	GALNTL2_DEL	APC.MC_MUT	0.000999001
PGLS	38.9761	LOC146880_AMP	EYA1_DEL	GUCY1A3_DEL	0.000999001
PLS3	41.2401	LOC154872_AMP	FAM60A_AMP	KRT16P2_DEL	0.000999001
PPP2R2D	41.639	LZTS1_DEL	NF1P2_DEL	QKI_DEL	0.000999001
PRDM5	41.9949	ADAD2_DEL	HSD17B10_DEL	IMMP2L_DEL	0.000999001
PRKY	40.8516	ATP11A_MUT	TCEB3C_DEL	NFIB_DEL	0.000999001
PTBP3	42.5773	TAOK3_MUT	MRPS30_AMP	ALOX15_DEL	0.000999001
QDPR	43.391	DAB1_MUT	SLX1A_DEL	RPL23AP53_DEL	0.000999001
RAB31	39.3077	IGLL5_AMP	FAM106CP_DEL	PACRG_DEL	0.000999001
RCN2	40.5381	MYLK_MUT	PIK3C2G_MUT	FAM86B1_DEL	0.000999001
RNF183	39.7083	GPR112_MUT	IFLTD1_AMP	LOC340357_DEL	0.000999001
RWDD2A	38.7893	DNAH5_AMP	ESR1_AMP	COLEC12_DEL	0.000999001
SERPINA12	38.8421	FLNA_MUT	FAM22A_AMP	MSR1_DEL	0.000999001
SLC31A1	41.2636	FAM66E_DEL	TMEM132C_DEL	CD83_DEL	0.000999001
SLC39A10	41.6359	OBSCN_MUT	LOC100302640_AMP	SGSM2_DEL	0.000999001
SRGAP3	42.4222	FAM66B_AMP	SCAND3_AMP	C17orf101_AMP	0.000999001
SULT1A3	39.6832	LY86-AS1_DEL	CACNA1D_DEL	SEC24D_DEL	0.000999001
SULT1A4	39.6832	LY86-AS1_DEL	CACNA1D_DEL	SEC24D_DEL	0.000999001
TCEB1	41.0939	DENND5B-AS1_AMP	SLC1A3_AMP	SLIT3_DEL	0.000999001
TLR4	39.9057	C18orf61_AMP	PTEN_DEL	LOC728875_DEL	0.000999001
TNIP1	42.1034	LINC00547_AMP	XG_AMP	LOC729732_DEL	0.000999001
TRIM13	43.7462	AMY2A_AMP	SH3KBP1_DEL	LOC649352_DEL	0.000999001
TXNDC5	41.9001	MEP1B_DEL	SFRP1_DEL	ZNF385D_DEL	0.000999001
VAMP7	50.1867	CLYBL_AMP	FBXL17_DEL	ARHGEF10_DEL	0.000999001
VHLL	43.8724	ZNF705B_DEL	FARS2_DEL	ZRANB2_DEL	0.000999001
WSB2	36.8135	MLL3_MUT	CDH6_AMP	CLK2_AMP	0.000999001
ZNF439	43.2083	PLCXD3_AMP	ITGA7_AMP	PMP22_DEL	0.000999001

## Sheet: neg_summary
target	objective	alterations:			p-value
KRAS	55.2202	KRAS_MUT	TUBB8_AMP	LRRC37A2_DEL	0.001
COG2	50.1051	CRYZ_DEL	CCNY_DEL	KRAS.G12_13_MUT	0.001
SF3B3	46.9323	GPR112_MUT	SDHAP1_AMP	EIF2C2_AMP	0.001
PIK3CA	45.6752	PIK3CA_MUT	PRAMEF10_DEL	TMEM232_DEL	0.001
BRAF	45.6475	BRAF_MUT	TPGS2_DEL	TRPS1_DEL	0.001
PRPF31	45.3671	FBN1_MUT	COL22A1_AMP	MUC4_AMP	0.001
LOC100131735	45.1849	TRPS1_MUT	ADCY8_AMP	HIPK4_AMP	0.001
SF3A3	45.0686	MLL3_MUT	KHDRBS3_AMP	GPRC5D_DEL	0.001
POLR2A	44.993	EIF2C2_AMP	FYTTD1_AMP	LOC100506393_DEL	0.001
GTF2F1	44.9225	KIAA1409_MUT	MUC4_AMP	FAM135B_AMP	0.001
H1FNT	44.1865	CUBN_MUT	THSD7B_AMP	SLC39A14_DEL	0.001
EIF3I	43.882	MSN_MUT	ZFR_AMP	MBD2_DEL	0.001
BCLAF1	43.4257	DLC1_MUT	URB2_MUT	FAM83H_AMP	0.001
HAUS1	43.3347	ABHD12_AMP	HARBI1_DEL	MBD2_DEL	0.001
VARS	43.1335	MSN_MUT	CTNND2_AMP	MBD2_DEL	0.001
HGS	43.0971	NOSIP_AMP	LOC100506990_DEL	FARS2_DEL	0.001
RPS12	43.0282	KHDRBS3_AMP	ARL11_AMP	TLL2_DEL	0.001
TRIM26	42.9376	LRP1B_MUT	GSG1L_DEL	RUNX1_DEL	0.001
EIF2B3	42.866	ATP7B_AMP	RHPN2_AMP	MSRA_DEL	0.001
CAND1	42.8526	NOTCH1_MUT	SLC6A13_AMP	KBTBD11_DEL	0.001
TXNL4A	42.7963	TXNRD2_AMP	PTPN14_AMP	CTDP1_DEL	0.001
OC90	42.7818	DHRS4L2_AMP	SLC6A13_AMP	C8orf42_DEL	0.001
UGGT1	42.6361	ZNF385B_DEL	NLGN1_DEL	C18orf26_DEL	0.001
SRRM1	42.4509	PIK3CA_MUT	SGK2_AMP	CELA3A_DEL	0.001
PSMD12	42.2638	ZNF286B_AMP	GAGE2E_DEL	MBD2_DEL	0.001
SNRPF	42.2516	PRKCG_MUT	COL22A1_AMP	MUC4_AMP	0.001
OSR2	42.2249	MRPS30_AMP	CHEK2P2_DEL	TMEM11_DEL	0.001
BUB1B	42.1813	FBXO45_AMP	EIF2C2_AMP	POTEC_AMP	0.001
ADSL	41.9547	PARP1_MUT	MIR19B1_AMP	MIR596_DEL	0.001
ALDH9A1	41.8818	LOC728323_DEL	PRAMEF14_DEL	KRAS.G12_13_MUT	0.001
C1QA	41.8653	TPPP_AMP	DERA_AMP	TMEM11_DEL	0.001
RNF40	41.855	KALRN_MUT	NF1P2_DEL	FAM86B2_DEL	0.001
MEST	41.764	KRAS_MUT	EIF3B_DEL	DHX38_DEL	0.001
RPAP1	41.6288	EIF2C2_AMP	SHKBP1_AMP	LRRTM4_DEL	0.001
PRPF8	41.5666	ITIH5L_MUT	PHF20L1_AMP	SLC43A2_DEL	0.001
POLR2E	41.5562	FBN1_MUT	MUC4_AMP	FAM135B_AMP	0.001
ABCB7	41.5046	ARID1A_MUT	RNU6-78_AMP	ZNF623_AMP	0.001
POLR2F	41.378	GPR112_MUT	EIF2C2_AMP	MUC4_AMP	0.001
APLP1	41.3707	C3orf33_AMP	ERGIC3_AMP	CCDC146_AMP	0.001
TSG101	41.2128	NIN_MUT	CDH4_AMP	ERBB2_AMP	0.001
CIAO1	41.2004	ZNF705G_AMP	MIR3914-1_AMP	TBC1D16_AMP	0.001
EIF2B5	41.1677	FBN1_MUT	SAMD12-AS1_AMP	PDCD5_AMP	0.001
RANBP2	41.0895	KRAS_MUT	TRIM49_AMP	LOC731275_AMP	0.001
LOC402207	41.0015	CTNNB1_MUT	LOC284100_AMP	LOC649352_DEL	0.001
TOMM40	40.9423	EIF2C2_AMP	GNAQ_AMP	MUC4_AMP	0.001
POLD1	40.9216	MLL3_MUT	FAM83H_AMP	ZNF91_DEL	0.001
LIG4	40.9087	TFRC_AMP	PLA2G4F_DEL	CSGALNACT1_DEL	0.001
MYCBP2	40.9032	FLT1_MUT	LOC642426_AMP	LINC00305_DEL	0.001
SOD1	40.8241	ODZ1_MUT	ACOT1_AMP	LOC729732_DEL	0.001
MAPK4	40.7676	NIPBL_MUT	FOXP1_DEL	PITPNM3_DEL	0.001
TWISTNB	40.7608	FGFR2_MUT	FBXO32_AMP	KRT16P2_AMP	0.001
RBMX	40.7293	FBN1_MUT	HPYR1_AMP	HS1BP3_DEL	0.001
HBG1	40.6335	KRAS_MUT	FRY_AMP	LOC148145_AMP	0.001
EIF2B4	40.5764	SGK3_MUT	SNORA4_AMP	MBD2_DEL	0.001
RBM47	40.4936	MIR4470_AMP	LOC284100_AMP	SETBP1_DEL	0.001
SF3A2	40.4083	SETDB1_MUT	LRRN3_DEL	FAM90A2P_DEL	0.001
NUDT1	40.3903	YY1AP1_AMP	ANK1_DEL	NRN1_DEL	0.001
EIF3F	40.299	LRGUK_MUT	EIF2C2_AMP	MUC4_AMP	0.001
RPS3	40.2889	PIK3CA_MUT	LCE1C_AMP	MARCH8_DEL	0.001
TUBGCP3	40.2752	FCGR1C_AMP	URI1_AMP	CLDN10_DEL	0.001
PRKRIR	40.2306	KIAA1549_MUT	PCAT1_AMP	FAM75A1_DEL	0.001
SF3B1	40.2117	FBXO32_AMP	ARID3B_DEL	FBXW7_DEL	0.001
DDB1	40.1373	RGS22_MUT	THEG5_AMP	WDR7_DEL	0.001
SNRPB2	40.0838	ERCC6_MUT	GET4_AMP	DEFB109P1_DEL	0.001
BRF2	40.0683	KRAS_MUT	CNTN5_AMP	NBEAP1_DEL	0.001
POLR2C	39.9848	FLNA_MUT	COL22A1_AMP	COMMD6_AMP	0.001
POLR2D	39.9841	C8orf31_AMP	PRKRIR_AMP	MBD2_DEL	0.001
PI4KA	39.9721	KRAS_MUT	MIR624_AMP	OR4L1_DEL	0.001
ADRA1B	39.9606	ODZ1_MUT	PAPL_AMP	GTF2E2_DEL	0.001
RFX2	39.9322	OBSCN_MUT	TBL1XR1_AMP	FAM18B2-CDRT4_DEL	0.001
SFPQ	39.9322	USP25_AMP	TRIM49_AMP	PYCRL_AMP	0.001
PSMD13	39.9214	NIN_MUT	VAPB_AMP	KIAA0825_DEL	0.001
KRR1	39.8652	EVPLL_AMP	TNXB_AMP	MBD2_DEL	0.001
LGI1	39.8637	SIK1_AMP	CDC73_AMP	FAM221A_DEL	0.001
COPZ1	39.8332	EIF2C2_AMP	MUC4_AMP	ZNF91_DEL	0.001
PDXK	39.7567	COX10-AS1_DEL	SNTG2_DEL	OR4K5_DEL	0.001
COPS2	39.7474	TRMT12_AMP	BMPR2_AMP	STS_DEL	0.001
LSM3	39.7236	ZC3H3_AMP	MUC4_AMP	EXOC4_DEL	0.001
APOBEC3G	39.4761	SNAR-D_AMP	TPPP_AMP	APC.MC_MUT	0.001
TCOF1	39.3885	HCN1_AMP	PTPRT_DEL	PRR5-ARHGAP8_DEL	0.001
RAB19	39.3787	PIK3CA_MUT	FLJ31813_DEL	MTHFD1_DEL	0.001
ZNF433	39.3783	PCDH15_MUT	DPF2_AMP	ATP2A3_DEL	0.001
OXSM	39.2624	TSHZ3_AMP	C17orf101_AMP	ELAC1_DEL	0.001
AP3M1	39.1624	SMARCA4_MUT	CALM1_AMP	MBD2_DEL	0.001
PLRG1	39.1386	FBN1_MUT	MUC4_AMP	TSTA3_AMP	0.001
SRP9	39.0931	EDN3_AMP	RSBN1L_AMP	NF2_DEL	0.001
RPS27A	39.0676	NOS2_MUT	TPPP_AMP	C17orf51_DEL	0.001
USPL1	39.0114	LOC643401_AMP	TOMM20_AMP	ARL8B_DEL	0.001
ARHGEF3	38.9869	ZNF423_MUT	ST6GAL1_DEL	FBXO31_DEL	0.001
SNW1	38.6949	MLLT3_MUT	WRN_MUT	KIFC2_AMP	0.001
OTUD7A	38.6179	DST_MUT	PTPN21_AMP	MIR497HG_DEL	0.001
FUT6	38.4271	ACLY_AMP	FAM190A_DEL	ADAMTSL3_DEL	0.001
SLC25A20	38.4122	DOCK3_MUT	ZNF536_AMP	FHOD3_DEL	0.001
EFTUD2	38.319	FBN1_MUT	MUC4_AMP	FAM135B_AMP	0.001
IFT27	38.314	SVIL_AMP	C18orf26_DEL	HTT_DEL	0.001
PRKACG	37.9834	UBE3B_MUT	LOC100287314_AMP	ZNF705B_DEL	0.001
RUFY1	37.8594	AHCY_AMP	PRICKLE4_AMP	NETO1_DEL	0.001
DHX15	37.8279	KIAA2022_MUT	SNAR-I_AMP	SERPINB11_DEL	0.001
NCBP2	37.7679	GPR112_MUT	FCGR3B_AMP	FAM135B_AMP	0.001
ESPL1	36.8375	GPC6_AMP	CD226_DEL	KALRN_DEL	0.001
RPL31	36.0895	PIK3CA_MUT	LOC643401_AMP	FLJ23152_DEL	0.001
NHP2L1	35.9784	CEP72_AMP	CT45A3_DEL	COLEC12_DEL	0.001
