# Supplementary material for: Efficient algorithms to discover alterations with complementary functional association in cancer
Source: PLoS Comput Biol. 2019 May 23;15(5):e1006802. doi: 10.1371/journal.pcbi.1006802 (PMC6550413; doi:10.1371/journal.pcbi.1006802)
Supplement: S4 Table — The table reports the solutions associated to negative values of the target and the solutions associated to positive values of the target. In both cases only solutions filtered using the procedure described in Section “Analysis of GDSC project data”. (XLSX) [file pcbi.1006802.s007.xlsx]

## Sheet: GDSC_positive
Target	Solution
681640	HSD17B7_amp	KTN1_del	OR4C15_del
BX-912	MYH3_mut	LRP1B_del	TNFRSF10D_del
Camptothecin	OR4C15_mut	OR4C11_del	TRIML1_del
CI-1040	ANXA6_mut	RB1_mut	MIEN1_amp
Dabrafenib	DDX60L_mut	RB1_mut	CDH19_del
Dacinostat	KDR_mut	AMY2A_del	IFNK_del
Dactolisib	LRRC7_mut	NBPF20_mut	BNIP3L_del
Docetaxel	FRYL_mut	HSD17B7_amp	SNORD115-10_del
Fedratinib	TLL1_mut	MT-ND4L_mut	SMAD4_del
GSK690693	BRAF_mut	ADNP2_del	OR4E2_del
JW-7-24-1	EPHB2_mut	IGSF1_mut	KIAA1468_del
Palbociclib	RB1_mut	GRB7_amp	RB1_del
Pazopanib	KRAS_mut	ABCA8_mut	FXYD6-FXYD2_del
PD0325901	RB1_mut	PRSS3P2_del	FAM30A_del
PIK-93	SSC5D_mut	LINC01539_del	DYNC2H1_del
Refametinib-1	RB1_mut	ERBB2_amp	FAM30A_del
Refametinib-2	RB1_mut	PRSS3P2_del	FAM30A_del
Rucaparib	SGCD_mut	CNGB1_mut	PHIP_del
Sunitinib	SETD2_mut	ARHGAP19_mut	RB1_mut
T0901317	DSP_mut	RIT2_del	DYNC2H1_del
TL-2-105	STARD9_mut	OR4N3P_del	LRP1B_del
Trametinib	RB1_mut	PRSS3P2_del	FAM30A_del
Vorinostat	RP1_mut	GXYLT1_del	SMAD4_del

## Sheet: GDSC_negative
Target	Solution
(5Z)-7-Oxozeaenol	BRAF_mut	NRAS_mut	GOLGA8Q_mut
5-Fluorouracil	ANKRD11_mut	MS4A6A_mut	FAM30A_del
AT-7519	MYC_mut	OR12D2_mut	PRSS1_del
CI-1040	BRAF_mut	KRAS_mut	NRAS_mut
CUDC-101	FAM160A2_mut	MYC_mut	NRAS_mut
CX-5461	MS4A6A_mut	PDS5B_mut	FAM30A_del
Daporinad	PDCD11_mut	CT45A6_mut	FAM30A_del
Fedratinib	GOLGA8R_mut	MTRNR2L6_del	FAM30A_del
I-BET-762	MYC_mut	NRAS_mut	GOLGA8R_mut
Methotrexate	DLC1_mut	PRSS1_del	FAM30A_del
NPK76-II-72-1	FAM160A2_mut	MTRNR2L6_del	MINK1_del
PD0325901	BRAF_mut	KRAS_mut	NRAS_mut
PHA-793887	CCZ1B_mut	SLC17A7_mut	MINK1_del
PLX-4720-1	BRAF_mut	HLA-DQB1_del	ATRX_del
PLX-4720-2	BRAF_mut	CD244_mut	ARSB_mut
Refametinib-1	BRAF_mut	KRAS_mut	NRAS_mut
Refametinib-2	BRAF_mut	KRAS_mut	NRAS_mut
SB590885	BRAF_mut	COPS7A_mut	SH3BGRL_del
Selumetinib-2	BRAF_mut	C19orf35_mut	KRAS_mut
VX-11e	BRAF_mut	KRAS_mut	NRAS_mut
WZ3105	GBX1_mut	MINK1_del	PRSS1_del
Y-39983	FAM160A2_mut	MYC_mut	PRR5_mut
